# Supplementary material for: Shifts in bee diet breadths are associated with gene gains and losses and positive selection across olfactory receptors
Source: G3 (Bethesda). 2025 Jul 11;15(8):jkaf105. doi: 10.1093/g3journal/jkaf105 (PMC12341933; doi:10.1093/g3journal/jkaf105)
Supplement: jkaf105_Supplementary_Data [file jkaf105_supplementary_data.zip]

Archive with 3 entries (3 files):
- Supplementary_Figures_G3-2025-405783.pdf
- Supplementary_Material_Legends_G3-2025-405783.docx
- Supplementary_Tables_G3-2025-405783.xlsx
