# Supplementary material for: Shifts in bee diet breadths are associated with gene gains and losses and positive selection across olfactory receptors
Source: G3 (Bethesda). 2025 Jul 11;15(8):jkaf105. doi: 10.1093/g3journal/jkaf105 (PMC12341933; doi:10.1093/g3journal/jkaf105)
Supplement: jkaf105_Supplementary_Data [file jkaf105_supplementary_data.zip › Supplementary_Tables_G3-2025-405783.xlsx]

## Sheet: Supplementary Table S1
Supplementary Table S1: Sample collection information for de-novo genomes and antennal transcriptomes
ID	Species	Collection date	Collected by	Location	Collected on	Weather	Time (approx)	Freezer	Pictures taken?	Notes	RNA extraction	DNA extraction	Sample ID
AS PP F01	Xenoglossa pruinosa	2020-07-22	Avehi Singh	Rock Springs, PA	Squash	Cloudy	morning	flash frozen	no	female	yes	no	AS PP F01
AS PP F02	Xenoglossa pruinosa	2020-07-22	Avehi Singh	Rock Springs, PA	Squash	Cloudy	morning	flash frozen	no	female	yes	no	AS PP F02
AS PP F03	Xenoglossa pruinosa	2020-07-22	Avehi Singh	Rock Springs, PA	Squash	Cloudy	morning	flash frozen	no	female	yes	no	AS PP F03
AS PP F04	Xenoglossa pruinosa	2020-07-22	Avehi Singh	Rock Springs, PA	Squash	Cloudy	morning	flash frozen	no	female	yes	no	AS PP F04
AS PP F05	Xenoglossa pruinosa	2020-07-22	Avehi Singh	Rock Springs, PA	Squash	Cloudy	morning	flash frozen	no	female	yes	no	AS PP F05
AS PP F06	Xenoglossa pruinosa	2020-07-22	Avehi Singh	Rock Springs, PA	Squash	Cloudy	morning	flash frozen	no	female	yes	no	AS PP F06
AS PP F07	Xenoglossa pruinosa	2020-07-22	Avehi Singh	Rock Springs, PA	Squash	Cloudy	morning	flash frozen	no	female	yes	no	AS PP F07
AS PP F08	Xenoglossa pruinosa	2020-07-22	Avehi Singh	Rock Springs, PA	Squash	Cloudy	morning	flash frozen	no	female	yes	no	AS PP F08
AS PP F09	Xenoglossa pruinosa	2020-07-22	Avehi Singh	Rock Springs, PA	Squash	Cloudy	morning	flash frozen	no	female	yes	no	AS PP F09
AS PP F10	Xenoglossa pruinosa	2020-07-22	Avehi Singh	Rock Springs, PA	Squash	Cloudy	morning	flash frozen	no	female	yes	no	AS PP F10
AS PP F11	Xenoglossa pruinosa	2020-07-22	Avehi Singh	Rock Springs, PA	Squash	Cloudy	morning	flash frozen	no	female	yes	no	AS PP F11
AS PP F12	Xenoglossa pruinosa	2020-07-22	Avehi Singh	Rock Springs, PA	Squash	Cloudy	morning	flash frozen	no	female	yes	no	AS PP F12
AS PP F13	Xenoglossa pruinosa	2020-07-22	Avehi Singh	Rock Springs, PA	Squash	Cloudy	morning	flash frozen	no	female	yes	no	AS PP F13
AS PP F14	Xenoglossa pruinosa	2020-07-22	Avehi Singh	Rock Springs, PA	Squash	Cloudy	morning	flash frozen	no	female	yes	no	AS PP F14
AS PP F15	Xenoglossa pruinosa	2020-07-22	Avehi Singh	Rock Springs, PA	Squash	Cloudy	morning	flash frozen	no	female	yes	no	AS PP F15
AS PP F16	Xenoglossa pruinosa	2020-07-22	Avehi Singh	Rock Springs, PA	Squash	Cloudy	morning	flash frozen	no	female	yes	no	AS PP F16
AS PP M01	Xenoglossa pruinosa	2020-07-22	Avehi Singh	Rock Springs, PA	Squash	Cloudy	morning	flash frozen	no	male	yes	no	AS PP M01
AS PP M02	Xenoglossa pruinosa	2020-07-22	Avehi Singh	Rock Springs, PA	Squash	Cloudy	morning	flash frozen	no	male	yes	no	AS PP M02
AS PP M03	Xenoglossa pruinosa	2020-07-22	Avehi Singh	Rock Springs, PA	Squash	Cloudy	morning	flash frozen	no	male	yes	no	AS PP M03
AS PP M04	Xenoglossa pruinosa	2020-07-22	Avehi Singh	Rock Springs, PA	Squash	Cloudy	morning	flash frozen	no	male	yes	no	AS PP M04
AS PP M05	Xenoglossa pruinosa	2020-07-22	Avehi Singh	Rock Springs, PA	Squash	Cloudy	morning	flash frozen	no	male	yes	no	AS PP M05
AS PP M06	Xenoglossa pruinosa	2020-07-22	Avehi Singh	Rock Springs, PA	Squash	Cloudy	morning	flash frozen	no	male	yes	no	AS PP M06
AS PP M07	Xenoglossa pruinosa	2020-07-22	Avehi Singh	Rock Springs, PA	Squash	Cloudy	morning	flash frozen	no	male	yes	no	AS PP M07
AS PP M08	Xenoglossa pruinosa	2020-07-22	Avehi Singh	Rock Springs, PA	Squash	Cloudy	morning	flash frozen	no	male	yes	no	AS PP M08
AS PP M09	Xenoglossa pruinosa	2020-07-22	Avehi Singh	Rock Springs, PA	Squash	Cloudy	morning	flash frozen	no	male	yes	no	AS PP M09
AS PP M10	Xenoglossa pruinosa	2020-07-22	Avehi Singh	Rock Springs, PA	Squash	Cloudy	morning	flash frozen	no	male	yes	no	AS PP M10
AS PP M11	Xenoglossa pruinosa	2020-07-22	Avehi Singh	Rock Springs, PA	Squash	Cloudy	morning	flash frozen	no	male	yes	no	AS PP M11
AS PP M12	Xenoglossa pruinosa	2020-07-22	Avehi Singh	Rock Springs, PA	Squash	Cloudy	morning	flash frozen	no	male	yes	no	AS PP M12
AS PP M13	Xenoglossa pruinosa	2020-07-22	Avehi Singh	Rock Springs, PA	Squash	Cloudy	morning	flash frozen	no	male	yes	no	AS PP M13
AS PP M14	Xenoglossa pruinosa	2020-07-22	Avehi Singh	Rock Springs, PA	Squash	Cloudy	morning	flash frozen	no	male	yes	no	AS PP M14
AS PP M15	Xenoglossa pruinosa	2020-07-22	Avehi Singh	Rock Springs, PA	Squash	Cloudy	morning	flash frozen	no	male	yes	no	AS PP M15
AS PP M16	Xenoglossa pruinosa	2020-07-22	Avehi Singh	Rock Springs, PA	Squash	Cloudy	morning	flash frozen	no	male	yes	no	AS PP M16
AS01	Melissodes bimaculata	2020-07-10	Shelby Kilpatrick	Boalsburg, PA	Mixed (thistle, monarda)	Sunny	afternoon	placed into -80	yes	female? yellow spot, furry legs	no	no	AS01
AS02	Melissodes bimaculata	2020-07-10	Shelby Kilpatrick	Boalsburg, PA	Mixed (thistle, monarda)	Sunny	afternoon	placed into -80	yes	female? yellow spot, furry legs	no	no	AS02
AS03	Melissodes bimaculata	2020-07-10	Shelby Kilpatrick	Boalsburg, PA	Mixed (thistle, monarda)	Sunny	afternoon	placed into -80	yes	female? yellow spot, furry legs	no	no	AS03
AS04	Melissodes bimaculata	2020-07-10	Shelby Kilpatrick	Boalsburg, PA	Mixed (thistle, monarda)	Sunny	afternoon	placed into -80	yes	female? yellow spot, furry legs	no	no	AS04
AS05	Melissodes bimaculata	2020-07-10	Shelby Kilpatrick	Boalsburg, PA	Mixed (thistle, monarda)	Sunny	afternoon	placed into -80	yes	female? yellow spot, furry legs	no	no	AS05
AS06	Melissodes bimaculata	2020-07-10	Shelby Kilpatrick	Boalsburg, PA	Mixed (thistle, monarda)	Sunny	afternoon	placed into -80	yes	female? yellow spot, furry legs	no	no	AS06
AS07	Melissodes bimaculata	2020-07-10	Shelby Kilpatrick	Boalsburg, PA	Mixed (thistle, monarda)	Sunny	afternoon	placed into -80	yes	female? yellow spot, furry legs	no	no	AS07
AS08	Melissodes bimaculata	2020-07-10	Shelby Kilpatrick	Boalsburg, PA	Mixed (thistle, monarda)	Sunny	afternoon	placed into -80	yes	female? yellow spot, furry legs	no	no	AS08
AS09	Unknown Xenoglossa	2020-07-10	Shelby Kilpatrick	Boalsburg, PA	Mixed (thistle, monarda)	Sunny	afternoon	placed into -80	yes	male? yellow hairy thorax	no	no	AS09
AS10	Unknown Xenoglossa	2020-07-10	Shelby Kilpatrick	Boalsburg, PA	Mixed (thistle, monarda)	Sunny	afternoon	placed into -80	yes	male? yellow hairy thorax	no	no	AS10
AS11	Unknown Xenoglossa	2020-07-10	Shelby Kilpatrick	Boalsburg, PA	Mixed (thistle, monarda)	Sunny	afternoon	placed into -80	yes	male? yellow hairy thorax	no	no	AS11
AS12	Unknown Xenoglossa	2020-07-10	Shelby Kilpatrick	Boalsburg, PA	Mixed (thistle, monarda)	Sunny	afternoon	placed into -80	yes	male? yellow hairy thorax	no	no	AS12
AS13	Unknown Xenoglossa	2020-07-10	Shelby Kilpatrick	Boalsburg, PA	Mixed (thistle, monarda)	Sunny	afternoon	placed into -80	yes	male? yellow hairy thorax	no	no	AS13
AS14	Unknown Xenoglossa	2020-07-10	Shelby Kilpatrick	Boalsburg, PA	Mixed (thistle, monarda)	Sunny	afternoon	placed into -80	yes	male? yellow hairy thorax	no	no	AS14
AS15	Unknown Xenoglossa	2020-07-10	Shelby Kilpatrick	Boalsburg, PA	Mixed (thistle, monarda)	Sunny	afternoon	placed into -80	yes	male? yellow hairy thorax	no	no	AS15
AS16	Unknown Xenoglossa	2020-07-10	Shelby Kilpatrick	Boalsburg, PA	Mixed (thistle, monarda)	Sunny	afternoon	placed into -80	yes	male? yellow hairy thorax	yes	no	AS16
AS17	Melissodes bimaculata	2020-07-13	Avehi Singh	Penn State Arboretum	Thistle	Sunny	afternoon	flash frozen	yes	female? hairy legs	no	no	AS17
AS18	Melissodes bimaculata	2020-07-13	Avehi Singh	Penn State Arboretum	Thistle	Sunny	afternoon	flash frozen	yes	female? hairy legs	no	no	AS18
AS19	Unknown Xenoglossa	2020-07-13	Avehi Singh	Penn State Arboretum	Thistle	Sunny	afternoon	flash frozen	yes	male? yellow hairy thorax	yes	no	AS19
AS20	Unknown Xenoglossa	2020-07-13	Avehi Singh	Penn State Arboretum	Thistle	Sunny	afternoon	flash frozen	yes	male? yellow hairy thorax	yes	no	AS20
AS21	Unknown Xenoglossa	2020-07-13	Avehi Singh	Penn State Arboretum	Thistle	Sunny	afternoon	flash frozen	yes	male? yellow hairy thorax	yes	no	AS21
AS22	Melissodes desponsus	2020-07-14	Avehi Singh	Penn State Arboretum	Thistle	Sunny	morning	flash frozen	yes	male? yellow hairy thorax	yes	no	AS22
AS23	Melissodes desponsus	2020-07-14	Avehi Singh	Penn State Arboretum	Thistle	Sunny	morning	flash frozen	yes	male? yellow hairy thorax	yes	no	AS23
AS24	Melissodes desponsus	2020-07-14	Avehi Singh	Penn State Arboretum	Thistle	Sunny	morning	flash frozen	yes	female? scopal hairs	no	no	AS24
AS25	Melissodes desponsus	2020-07-14	Avehi Singh	Penn State Arboretum	Thistle	Sunny	morning	flash frozen	yes	female? scopal hairs	no	no	AS25
AS26	Melissodes desponsus	2020-07-14	Avehi Singh	Penn State Arboretum	Thistle	Sunny	afternoon	flash frozen	yes	male? yellow hairy thorax	yes	no	AS26
AS27	Melissodes desponsus	2020-07-14	Avehi Singh	Penn State Arboretum	Thistle	Sunny	afternoon	flash frozen	yes	male? yellow hairy thorax	yes	no	AS27
AS28	Melissodes desponsus	2020-07-14	Avehi Singh	Penn State Arboretum	Thistle	Sunny	afternoon	flash frozen	yes	male? yellow hairy thorax	yes	no	AS28
AS29	Melissodes desponsus	2020-07-15	Avehi Singh	Penn State Arboretum	Thistle	Sunny	afternoon	flash frozen	yes	male? yellow hairy thorax	yes	no	AS29
AS30	Melissodes desponsus	2020-07-15	Avehi Singh	Penn State Arboretum	Thistle	Sunny	afternoon	flash frozen	yes	male? yellow hairy thorax	yes	no	AS30
AS31	Melissodes desponsus	2020-07-15	Avehi Singh	Penn State Arboretum	Thistle	Sunny	afternoon	flash frozen	yes	male? yellow hairy thorax	yes	no	AS31
AS32	Melissodes desponsus	2020-07-15	Avehi Singh	Penn State Arboretum	Thistle	Sunny	afternoon	flash frozen	yes	male? yellow hairy thorax	no	no	AS32
AS33	Melissodes desponsus	2020-07-15	Avehi Singh	Penn State Arboretum	Thistle	Sunny	afternoon	flash frozen	yes	female? scopal hairs	no	no	AS33
AS34	Melissodes desponsus	2020-07-17	Avehi Singh	Penn State Arboretum	Thistle	Sunny	afternoon	flash frozen	yes	male? yellow hairy thorax	no	no	AS34
AS35	Melissodes desponsus	2020-07-17	Avehi Singh	Penn State Arboretum	Thistle	Sunny	afternoon	flash frozen	yes	female? scopal hairs	no	no	AS35
AS36	Melissodes desponsus	2020-07-17	Avehi Singh	Penn State Arboretum	Thistle	Sunny	afternoon	flash frozen	yes	male? yellow hairy thorax	no	no	AS36
AS37	Melissodes desponsus	2020-07-17	Avehi Singh	Penn State Arboretum	Thistle	Sunny	afternoon	flash frozen	yes	male? yellow hairy thorax	no	no	AS37
AS38	Melissodes desponsus	2020-07-18	Avehi Singh	Penn State Arboretum	Thistle	Sunny	afternoon	flash frozen	yes	male? yellow hairy thorax	yes	no	AS38
AS39	Melissodes desponsus	2020-07-18	Avehi Singh	Penn State Arboretum	Thistle	Sunny	afternoon	flash frozen	yes	male? yellow hairy thorax	yes	no	AS39
AS40	Melissodes desponsus	2020-07-18	Avehi Singh	Penn State Arboretum	Thistle	Sunny	afternoon	flash frozen	yes	male? yellow hairy thorax	yes	no	AS40
AS41	Melissodes desponsus	2020-07-18	Avehi Singh	Penn State Arboretum	Thistle	Sunny	afternoon	flash frozen	yes	male? yellow hairy thorax	yes	no	AS41
AS42	Melissodes desponsus	2020-07-18	Avehi Singh	Penn State Arboretum	Thistle	Sunny	afternoon	flash frozen	yes	male? yellow hairy thorax	yes	no	AS42
AS43	Unknown Xenoglossa	2020-07-18	Avehi Singh	Penn State Arboretum	Thistle	Sunny	afternoon	flash frozen	yes	male, light striped abdomen, smaller, hairy thorax	no	no	AS43
AS44	Melissodes bimaculata	2020-07-20	Avehi Singh	Penn State Arboretum	N/A	Sunny	morning	flash frozen	yes	female	no	no	AS44
AS45	Melissodes bimaculata	2020-07-20	Laura Jones	Rock Springs	Squash	Sunny	morning	flash frozen	yes	female	no	no	AS45
AS46	Unknown Xenoglossa	2020-07-18	Laura Jones	Rock Springs	Squash	Sunny	morning	flash frozen	yes	male, light striped abdomen, smaller, hairy thorax	no	no	AS46
AS47	Melissodes bimaculata	2020-07-21	Stephania Sandoval	Tyrone County, PA	nesting aggregation	Sunny	morning	flash frozen	yes	male	yes	no	AS47
AS48	Melissodes bimaculata	2020-07-21	Stephania Sandoval	Tyrone County, PA	nesting aggregation	Sunny	morning	flash frozen	yes	male	yes	no	AS48
AS49	Melissodes bimaculata	2020-07-21	Stephania Sandoval	Tyrone County, PA	nesting aggregation	Sunny	morning	flash frozen	yes	male	yes	no	AS49
AS50	Melissodes bimaculata	2020-07-21	Stephania Sandoval	Tyrone County, PA	nesting aggregation	Sunny	morning	flash frozen	yes	male	yes	no	AS50
AS51	Melissodes bimaculata	2020-07-21	Stephania Sandoval	Tyrone County, PA	nesting aggregation	Sunny	morning	flash frozen	yes	male	yes	no	AS51
AS52	Melissodes bimaculata	2020-07-21	Stephania Sandoval	Tyrone County, PA	nesting aggregation	Sunny	morning	flash frozen	yes	male	yes	no	AS52
AS53	Melissodes bimaculata	2020-07-21	Stephania Sandoval	Tyrone County, PA	nesting aggregation	Sunny	morning	flash frozen	yes	male	yes	no	AS53
AS54	Melissodes bimaculata	2020-07-21	Stephania Sandoval	Tyrone County, PA	nesting aggregation	Sunny	morning	flash frozen	yes	male	yes	yes	AS54
AS55	Melissodes bimaculata	2020-07-21	Stephania Sandoval	Tyrone County, PA	nesting aggregation	Sunny	morning	flash frozen	yes	male	yes	no	AS55
AS56	Melissodes bimaculata	2020-07-21	Stephania Sandoval	Tyrone County, PA	nesting aggregation	Sunny	morning	flash frozen	yes	male	yes	no	AS56
AS57	Melissodes desponsus	2020-07-21	Avehi Singh	Penn State Arboretum	Thistle	Sunny	morning	flash frozen	yes	male	yes	no	AS57
AS58	Melissodes desponsus	2020-07-21	Avehi Singh	Penn State Arboretum	Thistle	Sunny	morning	flash frozen	yes	male	yes	yes	AS58
AS59	Melissodes desponsus	2020-07-21	Avehi Singh	Penn State Arboretum	Thistle	Sunny	morning	flash frozen	yes	male	yes	no	AS59
AS60	Melissodes bimaculata	2020-07-23	Chauncy Hinshaw	Rock Springs	Squash	Cloudy	morning	flash frozen	yes	female	no	no	AS60
AS61	Melissodes bimaculata	2020-07-23	Chauncy Hinshaw	Rock Springs	Squash	Cloudy	morning	flash frozen	yes	female	no	no	AS61
AS62	Melissodes bimaculata	2020-07-23	Chauncy Hinshaw	Rock Springs	Squash	Cloudy	morning	flash frozen	yes	female	no	no	AS62
AS63	Melissodes bimaculata	2020-07-30	Avehi Singh	Tyrone County, PA	nesting aggregation	Sunny	morning	flash frozen	no	female	yes	no	AS63
AS64	Melissodes bimaculata	2020-07-30	Avehi Singh	Tyrone County, PA	nesting aggregation	Sunny	morning	flash frozen	no	female	yes	no	AS64
AS65	Melissodes bimaculata	2020-07-30	Avehi Singh	Tyrone County, PA	nesting aggregation	Sunny	morning	flash frozen	no	female	yes	no	AS65
AS66	Melissodes bimaculata	2020-07-30	Avehi Singh	Tyrone County, PA	nesting aggregation	Sunny	morning	flash frozen	no	female	yes	no	AS66
AS67	Melissodes bimaculata	2020-07-30	Avehi Singh	Tyrone County, PA	nesting aggregation	Sunny	morning	flash frozen	no	female	yes	no	AS67
AS68	Melissodes bimaculata	2020-07-30	Avehi Singh	Tyrone County, PA	nesting aggregation	Sunny	morning	flash frozen	no	female	yes	no	AS68
AS69	Melissodes bimaculata	2020-07-30	Avehi Singh	Tyrone County, PA	nesting aggregation	Sunny	morning	flash frozen	no	female	yes	no	AS69
AS70	Melissodes bimaculata	2020-07-30	Avehi Singh	Tyrone County, PA	nesting aggregation	Sunny	morning	flash frozen	no	female	yes	no	AS70
AS71	Melissodes bimaculata	2020-07-30	Avehi Singh	Tyrone County, PA	nesting aggregation	Sunny	morning	flash frozen	no	male	yes	yes	AS71
AS72	Melissodes bimaculata	2020-07-30	Avehi Singh	Tyrone County, PA	nesting aggregation	Sunny	morning	flash frozen	no	male	yes	no	AS72
AS73	Melissodes bimaculata	2020-08-05	Avehi Singh	Boalsburg Military museum	Queen Anne's lace	Sunny	morning	put into -80	no	male	yes	no	AS73
AS74	Unknown Mellisodes	2020-08-11	Avehi Singh	Margarita's house	Sunflowers	Sunny	afternoon	put into -80	yes	female	no	no	AS74
AS75	Unknown Mellisodes	2020-08-11	Avehi Singh	Margarita's house	Sunflowers	Sunny	afternoon	put into -80	yes	female	no	no	AS75
AS PP F17	Xenoglossa pruinosa	2020-08-12	Avehi Singh	Rock Springs	Squash	Sunny	morning	flash frozen	no	female	yes	no	AS PP F17
AS PP F18	Xenoglossa pruinosa	2020-08-12	Avehi Singh	Rock Springs	Squash	Sunny	morning	flash frozen	no	female	yes	no	AS PP F18
AS PP F19	Xenoglossa pruinosa	2020-08-12	Avehi Singh	Rock Springs	Squash	Sunny	morning	flash frozen	no	female	yes	no	AS PP F19
AS PP F20	Xenoglossa pruinosa	2020-08-12	Avehi Singh	Rock Springs	Squash	Sunny	morning	flash frozen	no	female	yes	no	AS PP F20
AS PP M17	Xenoglossa pruinosa	2020-08-12	Avehi Singh	Rock Springs	Squash	Sunny	morning	flash frozen	no	male	yes	no	AS PP M17
AS PP M18	Xenoglossa pruinosa	2020-08-12	Avehi Singh	Rock Springs	Squash	Sunny	morning	flash frozen	no	male	yes	no	AS PP M18
AS PP M19	Xenoglossa pruinosa	2020-08-12	Avehi Singh	Rock Springs	Squash	Sunny	morning	flash frozen	no	male	yes	no	AS PP M19
AS76	Melissodes bimaculata	2020-08-18	Avehi Singh	Tyrone County, PA	nesting aggregation	Sunny	morning	put into -80	no	female	yes	no	AS76
AS77	Melissodes bimaculata	2020-08-18	Avehi Singh	Tyrone County, PA	nesting aggregation	Sunny	morning	put into -80	no	female	yes	no	AS77
AS78	Melissodes bimaculata	2020-08-18	Avehi Singh	Tyrone County, PA	nesting aggregation	Sunny	morning	put into -80	no	female	yes	no	AS78
AS79	Melissodes bimaculata	2020-08-18	Avehi Singh	Tyrone County, PA	nesting aggregation	Sunny	morning	put into -80	no	female	yes	no	AS79
AS80	Melissodes bimaculata	2020-08-18	Avehi Singh	Tyrone County, PA	nesting aggregation	Sunny	morning	put into -80	no	female	yes	no	AS80
AS81	Melissodes bimaculata	2020-08-18	Avehi Singh	Tyrone County, PA	nesting aggregation	Sunny	morning	put into -80	no	female	yes	no	AS81
AS82	Melissodes bimaculata	2020-08-18	Avehi Singh	Tyrone County, PA	nesting aggregation	Sunny	morning	put into -80	no	female	yes	no	AS82
AS83	Melissodes bimaculata	2020-08-18	Avehi Singh	Tyrone County, PA	nesting aggregation	Sunny	morning	put into -80	no	female	yes	no	AS83
AS84	Melissodes bimaculata	2020-08-18	Avehi Singh	Tyrone County, PA	nesting aggregation	Sunny	morning	put into -80	no	female	yes	no	AS84
AS85	Melissodes bimaculata	2020-08-18	Avehi Singh	Tyrone County, PA	nesting aggregation	Sunny	morning	put into -80	no	female	yes	no	AS85
AS86	Melissodes bimaculata	2020-08-18	Avehi Singh	Tyrone County, PA	nesting aggregation	Sunny	morning	put into -80	no	female	yes	no	AS86
AS87	Melissodes bimaculata	2020-08-18	Avehi Singh	Tyrone County, PA	nesting aggregation	Sunny	morning	put into -80	no	female	yes	no	AS87
AS88	Melissodes bimaculata	2020-08-18	Avehi Singh	Tyrone County, PA	nesting aggregation	Sunny	morning	put into -80	no	female	yes	no	AS88
AS89	Melissodes bimaculata	2020-08-18	Avehi Singh	Tyrone County, PA	nesting aggregation	Sunny	morning	put into -80	no	female	yes	no	AS89
AS90	Melissodes bimaculata	2020-08-18	Avehi Singh	Tyrone County, PA	nesting aggregation	Sunny	morning	put into -80	no	female	yes	no	AS90
AS91	Melissodes bimaculata	2020-08-18	Avehi Singh	Tyrone County, PA	nesting aggregation	Sunny	morning	put into -80	no	female	yes	no	AS91
AS92	Melissodes bimaculata	2020-08-18	Avehi Singh	Tyrone County, PA	nesting aggregation	Sunny	morning	put into -80	no	female	yes	no	AS92
AS93	Melissodes bimaculata	2020-08-18	Avehi Singh	Tyrone County, PA	nesting aggregation	Sunny	morning	put into -80	no	female	yes	no	AS93
AS94	Melissodes bimaculata	2020-08-18	Avehi Singh	Tyrone County, PA	nesting aggregation	Sunny	morning	put into -80	no	female	yes	no	AS94
AS95	MISSING										no	no	AS95
AS96	Melissodes bimaculata	2020-08-18	Avehi Singh	Tyrone County, PA	nesting aggregation	Sunny	morning	put into -80	no	male	yes	no	AS96
AS97	Melissodes bimaculata	2020-08-18	Avehi Singh	Tyrone County, PA	nesting aggregation	Sunny	morning	put into -80	no	male	yes	no	AS97
AS98	Melissodes bimaculata	2020-08-18	Avehi Singh	Tyrone County, PA	nesting aggregation	Sunny	morning	put into -80	no	male	yes	no	AS98
AS99	Melissodes bimaculata	2020-08-18	Avehi Singh	Tyrone County, PA	nesting aggregation	Sunny	morning	put into -80	no	male	yes	no	AS99
AS100	Melissodes bimaculata	2020-08-18	Avehi Singh	Tyrone County, PA	nesting aggregation	Sunny	morning	put into -80	no	male	yes	no	AS100
AS101	Melissodes bimaculata	2020-08-18	Avehi Singh	Tyrone County, PA	nesting aggregation	Sunny	morning	put into -80	no	male	yes	no	AS101
AS102	Melissodes bimaculata	2020-08-18	Avehi Singh	Tyrone County, PA	nesting aggregation	Sunny	morning	put into -80	no	male	yes	no	AS102
EH - 1	Eucera hamata	2020-05-12	David Biddinger	Berks County, PA	In Blue Vane Trap	NA	NA	put into 100% ethanol	no	male	no	yes	EH - 1
EH - 2	Eucera hamata	2020-05-12	David Biddinger	Berks County, PA	In Blue Vane Trap	NA	NA	put into 100% ethanol	no	male	no	no	EH - 2
EH - 3	Eucera hamata	2020-05-12	David Biddinger	Berks County, PA	In Blue Vane Trap	NA	NA	put into 100% ethanol	no	male	no	no	EH - 3
AS103	Eucera hamata	2021-05-17	David Biddinger	Berks County, PA	Hand collected	NA	NA	put into RNA-later	no	male	yes	no	AS103
AS104	Eucera hamata	2021-05-14	David Biddinger	Berks County, PA	Hand collected	NA	NA	put into RNA-later	no	male	yes	no	AS104
AS105	Eucera hamata	2021-05-14	David Biddinger	Berks County, PA	Hand collected	NA	NA	put into RNA-later	no	male	yes	no	AS105
AS106	Eucera hamata	NA	David Biddinger	Berks County, PA	Hand collected	NA	NA	put into RNA-later	no	male	yes	no	AS106
AS107	Eucera hamata	2021-05-17	David Biddinger	Berks County, PA	Hand collected	NA	NA	put into RNA-later	no	male	yes	no	AS107
AS108	Eucera hamata	2021-05-14	David Biddinger	Berks County, PA	Hand collected	NA	NA	put into RNA-later	no	male	yes	no	AS108
AS109	Eucera hamata	2021-05-17	David Biddinger	Berks County, PA	Hand collected	NA	NA	put into RNA-later	no	male	yes	no	AS109
AS110	Eucera hamata	2021-05-14	David Biddinger	Berks County, PA	Hand collected	NA	NA	put into RNA-later	no	male	yes	no	AS110
AS111	Eucera hamata	2021-05-18	David Biddinger	Berks County, PA	Hand collected	NA	NA	put into RNA-later	no	male	yes	no	AS111
AS112	Eucera hamata	2021-05-17	David Biddinger	Berks County, PA	Hand collected	NA	NA	put into RNA-later	no	male	yes	no	AS112
AS113	Eucera hamata	2021-05-14	David Biddinger	Berks County, PA	Hand collected	NA	NA	put into RNA-later	no	male	yes	no	AS113
AS114	Eucera hamata	2021-05-14	David Biddinger	Berks County, PA	Hand collected	NA	NA	put into RNA-later	no	male	yes	no	AS114
AS115	Eucera hamata	2021-05-14	David Biddinger	Berks County, PA	Hand collected	NA	NA	put into RNA-later	no	male	yes	no	AS115
AS116	Eucera hamata	2021-05-14	David Biddinger	Berks County, PA	Hand collected	NA	NA	put into RNA-later	no	male	yes	no	AS116
AS117	Eucera hamata	2021-05-14	David Biddinger	Berks County, PA	Hand collected	NA	NA	put into RNA-later	no	male	yes	no	AS117
AS118	Eucera hamata	2021-05-14	David Biddinger	Berks County, PA	Hand collected	NA	NA	put into RNA-later	no	male	yes	no	AS118
AS119	Eucera hamata	2021-05-13	David Biddinger	Berks County, PA	Hand collected	NA	NA	put into RNA-later	no	male	no	no	AS119
AS120	Eucera hamata	2021-05-11	David Biddinger	Berks County, PA	Hand collected	NA	NA	put into RNA-later	no	male	no	no	AS120
AS121	Eucera hamata	2021-05-14	David Biddinger	Berks County, PA	Hand collected	NA	NA	put into RNA-later	no	male	no	no	AS121
AS122	Eucera hamata	2021-05-14	David Biddinger	Berks County, PA	Hand collected	NA	NA	put into RNA-later	no	male	no	no	AS122
AS123	Eucera hamata	2021-05-11	David Biddinger	Berks County, PA	Hand collected	NA	NA	put into RNA-later	no	male	no	no	AS123
TUCSNXS010	Xenoglossa strenua	8/27/19-8/30/19	Nathaniel Pope	Tucson, Arizona	Hand collected	NA	NA	put in -80	no	male	no	yes	XS 01 MLU
RS 01 MLU	Xenoglossa utahensis	8/23/19-8/26/19	Nathaniel Pope	Riverside, California	Hand collected	NA	NA	put in -80	no	male	no	yes	RSIDE19PP001

## Sheet: Supplementary Table S2
Supplementary Table S2: gDNA extractions
Sample	Species	ID	Sex	Method	Date	Extracted by	Volume	A260	A280	A230	260:280	260:230	Concentration (ng/uL)
1	Xenoglossa utahensis	TUCSNXS010	M	CTAB	2020-03-18	Avehi Singh	100ul	2.486	1.294	1.798	1.921	1.383	94.468
2	Xenoglossa strenua	RS 01 MLU	M	CTAB	2020-03-17	Avehi Singh	100ul	10.96	5.57	6.156	1.968	1.78	416.48
3	Eucera hamata	EH-1	M	CTAB	2021-06-02	Avehi Singh	100ul	NA	NA	NA	2.004	2.127	323.91
4	Melissodes bimaculata	AS71	M	CTAB	2021-06-02	Avehi Singh	100ul	NA	NA	NA	1.997	2.145	599.716
5	Melissodes desponsus	AS37	M	CTAB	2021-06-02	Avehi Singh	100ul	NA	NA	NA	1.983	2.086	417.848

## Sheet: Supplementary Table S3
Supplementary Table S3: Antennal RNA extractions
Sample	Species	Sex	Number of individuals	IDs	Method	Date	Extracted by	Volume	A260	A280	A230	260:280	260:230	Concentration (ng/uL)
1	Xenoglossa pruinosa	male	20	AS PP M01-M19 + E. pru male (collected by Laura Jones 20190823)	Trizol	2020-08-17	Avehi Singh	20ul	20.524	10.462	7.616	1.962	2.695	779.912
2	Xenoglossa pruinosa	female	20	AS PP F01-F19	Trizol	2020-08-17	Avehi Singh	20ul	10.376	5.582	3.738	1.859	2.776	394.288
3	Melissodes bimaculata	male	20	AS 96-102, 71-73, 47-56	Trizol	2020-08-20	Avehi Singh	20ul	41.872	20.12	16.272	2.081	2.573	1591.14
4	Melissodes bimaculata	female	20	AS 76-94, 63-70	Trizol	2020-08-20	Avehi Singh	20ul	23.422	11.538	8.928	2.03	2.623	890.036
5	Xenoglossa utahensis	male	16	026, 023, 028, 031, 039, 027, 032, 002, 003, 005, 024, 022, 036, 021, 034, 030	Trizol	2020-08-24	Avehi Singh	20ul	14.626	7.332	5.62	1.995	2.602	555.788
6	Xenoglossa utahensis	female	11	033, 020, 009, 013, 012, 038, 014, 007, 006, 004, 035	Trizol	2020-08-24	Avehi Singh	20ul	7.206	3.692	2.72	1.952	2.649	273.828
7	Melissodes desponsus	male	19	AS22, 23, 26, 27, 28, 19, 20, 21, 29, 30, 38, 39, 40, 41, 42, 57, 58, 59, 16	Trizol	2020-09-09	Avehi Singh	20ul	32.712	15.656	12.67	2.089	2.582	1243.06
8	Eucera hamata	male	21	AS103-AS123	Trizol	2021-06-04	Avehi Singh	20ul	NA	NA	NA	2.064	2.602	1427.58

## Sheet: Supplementary Table S4
Supplementary Table S4: SRA accession IDs and corresponding citations for previously sequenced bee genomes
Species	BioProject	BioSample ID	GenomeNCBI	Citation
Apis cerana	PRJNA235974	SAMN02592885	GCF_001442555.1	https://bmcgenomics.biomedcentral.com/articles/10.1186/1471-2164-16-1
Apis dorsata	PRJNA174631	SAMN02954476	GCF_000469605.1	https://pubmed.ncbi.nlm.nih.gov/18192695/
Apis florea	PRJNA45871	SAMN00009081	GCF_000184785.3	https://pubmed.ncbi.nlm.nih.gov/21482769/
Apis laboriosa	PRJNA647849	SAMN15599769	GCF_014066325.1	https://pubmed.ncbi.nlm.nih.gov/34599331/
Apis mellifera	PRJNA471592	SAMN09259743	GCF_003254395.2	https://pubmed.ncbi.nlm.nih.gov/30961563/
Bombus bifarius	PRJNA623924	SAMN13353518	GCF_011952205.1	https://pubmed.ncbi.nlm.nih.gov/32586847/
Bombus breviceps	PRJNA659133	SAMN15897748	GCA_014825925.1	https://pubmed.ncbi.nlm.nih.gov/32946576/
Bombus confusus	PRJNA659133	SAMN15897735	GCA_014737475.1	https://pubmed.ncbi.nlm.nih.gov/32946576/
Bombus consobrinus	PRJNA659133	SAMN15897737	GCA_014737455.1	https://pubmed.ncbi.nlm.nih.gov/32946576/
Bombus cullumanus	PRJNA659133	SAMN15897732	GCA_014737535.1	https://pubmed.ncbi.nlm.nih.gov/32946576/
Bombus difficillimus	PRJNA659133	SAMN15897740	GCA_014737525.1	https://pubmed.ncbi.nlm.nih.gov/32946576/
Bombus haemorrhoidalis	PRJNA659133	SAMN15897734	GCA_014825975.1	https://pubmed.ncbi.nlm.nih.gov/32946576/
Bombus ignitus	PRJNA659133	SAMN15897727	GCA_014825875.1	https://pubmed.ncbi.nlm.nih.gov/32946576/
Bombus impatiens	PRJNA70395	SAMN02953787	GCF_000188095.3	https://pubmed.ncbi.nlm.nih.gov/25908251/
Bombus opulentus	PRJNA659133	SAMN15897738	GCA_014737405.1	https://pubmed.ncbi.nlm.nih.gov/32946576/
Bombus picipes	PRJNA659133	SAMN15897726	GCA_014737485.1	https://pubmed.ncbi.nlm.nih.gov/32946576/
Bombus polaris	PRJNA659133	SAMN15897733	GCA_014737335.1	https://pubmed.ncbi.nlm.nih.gov/32946576/
Bombus pyrosoma	PRJNA659133	SAMN15897728	GCF_014825855.1	https://pubmed.ncbi.nlm.nih.gov/32946576/
Bombus sibiricus	PRJNA659133	SAMN15897736	GCA_014737505.1	https://pubmed.ncbi.nlm.nih.gov/32946576/
Bombus skorikovi	PRJNA659133	SAMN15897739	GCA_014737355.1	https://pubmed.ncbi.nlm.nih.gov/32946576/
Bombus soroeensis	PRJNA659133	SAMN15897731	GCA_014737365.1	https://pubmed.ncbi.nlm.nih.gov/32946576/
Bombus superbus	PRJNA659133	SAMN15897730	GCA_014737385.1	https://pubmed.ncbi.nlm.nih.gov/32946576/
Bombus terrestris	PRJNA45869	SAMN00009041	GCF_910591885.1	https://genomebiology.biomedcentral.com/articles/10.1186/s13059-015-0623-3
Bombus turneri	PRJNA659133	SAMN15897729	GCA_014825825.1	https://pubmed.ncbi.nlm.nih.gov/32946576/
Bombus vancouverensis nearcticus	PRJNA623917	SAMN14341632	GCF_011952275.1	https://pubmed.ncbi.nlm.nih.gov/32586847/
Bombus vosnesenskii	PRJNA623919	SAMN14404301	GCF_011952255.1	https://pubmed.ncbi.nlm.nih.gov/32586847/
Bombus waltoni	PRJNA659133	SAMN15897747	GCA_014737395.1	https://pubmed.ncbi.nlm.nih.gov/32946576/
Ceratina australensis	PRJNA302037	SAMN07634805	GCA_004307685.1	https://pubmed.ncbi.nlm.nih.gov/30247544/
Ceratina calcarata	PRJNA340002	SAMN04252592	GCF_001652005.2	https://academic.oup.com/gbe/article/8/5/1401/2939574
Colletes gigas	PRJNA759178	SAMN13678811	GCF_013123115.1	https://pubmed.ncbi.nlm.nih.gov/32386319/
Dufourea novaeangliae	PRJNA311229	SAMN03837760	GCF_001272555.1	https://www.science.org/doi/full/10.1126/science.aaa4788
Eucera hamata	N/A	N/A	N/A
Xenoglossa pruinosa	PRJNA637784	SAMN26681011	GCA_028830335.1	https://www.pnas.org/doi/abs/10.1073/pnas.2208116120
Xenoglossa strenua	N/A	N/A	N/A
Xenoglossa utahensis	N/A	N/A	N/A
Eufriesea mexicana	PRJNA339561	SAMN03801430	GCF_001483705.2	https://www.science.org/doi/full/10.1126/science.aaa4788
Euglossa dilemma	PRJNA388474	SAMN07177610	GCA_002201625.1	https://pmc.ncbi.nlm.nih.gov/articles/PMC5592917/
Frieseomelitta varia	PRJNA759580	SAMN11115949	GCF_011392965.1	https://bmcgenomics.biomedcentral.com/articles/10.1186/s12864-020-06784-8
Habropoda laboriosa	PRJNA339959	SAMN03462987	GCF_001263275.1	https://www.science.org/doi/full/10.1126/science.aaa4788
Lasioglossum albipes	PRJNA174755	SAMN11115949	GCA_000346575.1	https://link.springer.com/article/10.1186/gb-2013-14-12-r142#Sec13
Megachile rotundata	PRJNA87021	SAMN02953795	GCA_000220905.1	https://www.pnas.org/doi/full/10.1073/pnas.1103457108
Megalopta genalis	PRJNA625282	SAMN10185932	GCF_011865705.1	https://www.pnas.org/doi/abs/10.1073/pnas.2000344117?url_ver=Z39.88-2003&rfr_id=ori%3Arid%3Acrossref.org&rfr_dat=cr_pub++0pubmed
Melipona quadrifasciata	PRJNA279820	SAMN03837634	GCA_001276565.1	https://www.science.org/doi/full/10.1126/science.aaa4788
Melissodes bimaculata	N/A	N/A	N/A
Melissodes desponsus	N/A	N/A	N/A
Nomia melanderi	PRJNA598198	SAMN10185933	GCA_001276565.1	https://academic.oup.com/g3journal/article/9/3/625/6026713
Ooceraea biroi	PRJNA501908	SAMN09281275	GCF_003672135.1	https://pmc.ncbi.nlm.nih.gov/articles/PMC6211649/
Osmia bicornis bicornis	PRJNA285788	SAMEA5248723	GCF_907164935.1	https://www.sanger.ac.uk/collaboration/25-genomes-for-25-years/
Osmia lignaria	PRJNA553797	SAMN14365276	GCF_012274295.1	https://i5k.github.io/
Tetragonula carbonaria	PRJNA578948	SAMN13088838	GCA_010645115.1	https://onlinelibrary.wiley.com/doi/10.1002/ece3.70912
Tetragonula clypearis	PRJNA578946	SAMN13088836	GCA_010645135.1	https://onlinelibrary.wiley.com/doi/10.1002/ece3.70912
Tetragonula davenporti	PRJNA578998	SAMN13089823	GCA_010645165.1	https://onlinelibrary.wiley.com/doi/10.1002/ece3.70912
Tetragonula hockingsi	PRJNA387986	SAMN13089661	GCA_010645185.1	https://onlinelibrary.wiley.com/doi/10.1002/ece3.70912
Tetragonula mellipes	PRJNA579239	SAMN13107058	GCA_011634685.1	https://academic.oup.com/biolinnean/article/113/1/149/2415957
Lepidotrigona ventralis hoosana	PRJNA387986	SAMN07166495	GCA_002806875.1	https://www.ncbi.nlm.nih.gov/datasets/genome/GCA_002806875.1/
Light pink denotes refseq genomes
Light green denotes de-novo genomes

## Sheet: Supplementary Table S5
Supplementary Table S5: BUSCO scores and QUAST genome completeness metrics for assembled genomes
Species	BUSCO score	Assembly	Contigs (>= 0 bp)	Contigs (>= 1000 bp)	Contigs (>= 5000 bp)	Contigs (>= 10000 bp)	Contigs (>= 25000 bp)	Contigs (>= 50000 bp)	Total length (>= 0 bp)	Total length (>= 1000 bp)	Total length (>= 5000 bp)	Total length (>= 10000 bp)	Total length (>= 25000 bp)	Contigs	Largest contig	Total length	GC (%)	N50	N90	auN	L50	L90	N's per 100 kbp
Apis cerana	94.4	2431	2422	1604	435	267	250	228331812	228323067	225868979	217602562	215091122	214571591	2431	6352280	228331812	33.28	1421626	235103	2.00674e+06	42	186	9792.29
Apis dorsata	96.5	4040	1155	708	637	577	513	230340171	229336504	228395919	227878624	226920273	224508080	1642	3598413	229675748	31.93	732466	173906	995934	86	336	4866.7
Apis florea	95.5	5023	244	214	149	144		228997396	227573480	217124013	216940006	216118335	215905537	6983	9559734	228997396	33.74	2863240	408885	3.84043e+06	22	99	7716.18
Apis laboriosa	98.8	4376	965	153	137	130	129	226063288	224631772	223363977	223255068	223162984	223137176	1960	9783586	225331261	32.23	3339770	729991	866446	21	72	191.28
Apis mellifera	98.8	176	176	163	134	63	32	225234541	225234541	225187398	224966638	223736049	222681074	176	27754200	225234541	32.53	13619445	10670842	1.49068e+07	7	14	583.22
Bombus bifarius	98.2	1249	1249	1249	1249	505	238	266784621	266784621	266784621	266784621	253398727	244774857	1249	8266914	266784621	37.96	2202782	111976	3.20885e+06	30	176	0.04
Bombus breviceps	98.5	1317	1317	53	46	39	36	248124274	248124274	246383582	246340898	246225148	246134294	1317	20048220	248124274	37.72	14710816	8193544	1.37602e+07	8	16	874.71
Bombus confusus	98.6	4639	4639	455	279	191	155	239101172	239101172	232718213	231529753	230194394	228890690	4639	14733763	239101172	38.83	3260211	538832	4.62205e+06	20	84	286.09
Bombus consobrinus	98.6	7194	7194	380	208	134	108	249068899	249068899	238121777	236970759	235915058	235044768	7194	14878002	249068899	37.76	4771016	759971	5.93071e+06	15	59	259.6
Bombus cullumanus	98.5	5480	5480	359	196	136	110	246986414	246986414	238638909	237520130	236637160	235784941	5480	16949760	246986414	38.02	4580616	1156049	5.45708e+06	19	58	217.66
Bombus difficillimus	97.9	4473	4473	460	322	248	223	243560081	243560081	237285962	236323077	235203547	234221925	4473	6758742	243560081	37.78	2080359	436528	2.47067e+06	36	130	409.71
Bombus haemorrhoidalis	98.6	1614	1614	75	59	44	33	240538686	240538686	238272804	238161430	237910206	237543456	1614	19560494	240538686	37.68	15088228	8581612	1.36367e+07	8	16	527.74
Bombus ignitus	97.3	748	748	46	41	36	32	242565149	242565149	241563928	241534493	241466846	241336990	748	19827955	242565149	37.55	15187013	8287148	1.38982e+07	8	16	851.48
Bombus impatiens	98.2	5460	1460	811	618	436	338	246856484	245146770	243570074	242172249	239328565	235914518	2506	5466090	245872000	37.76	1413222	223450	1.63349e+06	53	208	1981.36
Bombus opulentus	98.2	4394	4394	559	366	257	205	242353651	242353651	236007920	234668362	232931074	231074577	4394	8051023	242353651	37.39	2423045	401210	2.4787e+06	34	128	195.52
Bombus picipes	97.5	7282	7282	370	170	108	90	253987937	253987937	242436046	241132215	240227837	239626038	7282	14094663	253987937	37.92	5875415	863394	6.78812e+06	13	49	349.28
Bombus polaris	95.8	5848	5848	673	423	269	212	245790074	245790074	237224285	235479065	233090470	231152198	5848	7332459	245790074	37.64	2253597	282614	2.86822e+06	29	129	318.49
Bombus pyrosoma	98.7	4727	4727	81	47	37	31	254804690	254804690	247946464	247735861	247602682	247372785	4727	19821024	254804690	37.44	15222711	5881311	1.36786e+07	8	17	1191.56
Bombus sibiricus	98.6	14183	14183	655	309	214	179	262420024	262420024	240256974	238002035	236606390	235296233	14183	9610850	262420024	37.16	3138169	33445	3.33923e+06	27	200	337.95
Bombus skorikovi	98.7	3042	3042	259	139	108	93	242038170	242038170	237398122	236600155	236116980	235591451	3042	7442648	242038170	37.62	4338594	2236258	4.21984e+06	22	53	380.67
Bombus soroeensis	96.1	5476	5476	572	395	296	237	243573539	243573539	236044220	234848738	233302622	231196843	5476	6719700	243573539	37.56	2119699	297774	2.50961e+06	34	140	241.35
Bombus superbus	98.6	1458	1458	207	119	83	68	230139620	230139620	227993544	227381428	226809490	226292191	1458	17949391	230139620	39.43	6899074	1877253	7.87001e+06	11	36	166.38
Bombus terrestris	97.3	5609	2558	379	126	87	65	248654244	246545040	242139449	240407181	239802837	239036606	5609	18145390	248654244	37.51	12868931	1554602	1.19152e+07	9	22	4935.6
Bombus turneri	98.4	3015	3015	318	135	62	37	243111512	243111512	238272672	237019490	236089498	235417293	3015	14090986	243111512	37.48	9696427	6143363	9473197	11	23	351.72
Bombus vancouverensis nearcticus	98.6	1162	1162	1162	1162	795	303	282133710	282133710	282133710	282133710	275086177	257661407	1162	12494394	282133710	38.02	3064919	58945	4.3849e+06	24	235	0.07
Bombus vosnesenskii	98.4	1429	1429	1428	1428	692	215	275577952	275577952	275573151	275573151	261961882	246002329	1429	11178981	275577952	37.93	2833310	43675	3.87987e+06	24	259	0.39
Bombus waltoni	98.5	2240	2240	263	169	113	100	231149577	231149577	227682840	227021160	226188750	225737295	2240	16254264	231149577	39.4	4657886	1107915	6.12191e+06	14	51	145.66
Ceratina australensis	93.1	20498	8607	4593	3122	1277	773	219302412	213217429	204842017	194510399	168285478	150673611	13777	5462719	216686406	42.1	148441	9677	507307	280	3174	21482.7
Ceratina calcarata	96.2	50568	4847	1883	1153	567	383	199936949	184985362	177828900	172755400	163642979	157372501	10365	3675446	188628874	41.24	679196	13766	913105	74	898	8530.44
Colletes gigas	98.4	326	326	326	310	181	128	273056604	273056604	273056604	272916524	270748637	268950046	326	13273849	273056604	39.69	8108830	1003468	7.01886e+06	13	49	0.27
Dufourea novaeangliae	97.7	4178	895	532	455	378	311	279505983	278444693	277689852	277154294	275885276	273421412	1381	14164310	278770933	39.48	2549405	329278	3.28325e+06	32	151	800.17
Eucera hamata	96.3	16262	16209	1689	263	32	25	344114772	344072821	313784067	304243396	301210256	300997820	16252	29956883	344110905	37.11	16555465	6421	1.60985e+07	8	964	328.3
Xenoglossa pruinosa	98.2	696	696	650	638	446	153	409064838	409064838	408919849	408837446	405012888	394954591	696	34515711	409064838	37.17	20638175	6290657	2.02355e+07	8	19	2.56
Xenoglossa strenua	98.3	2294	2287	369	131	34	27	326473922	326467084	322718648	321110899	319747617	319523913	2294	30885600	326473922	37.21	18046300	13092913	1.90071e+07	7	16	120.62
Xenoglossa utahensis	98.5	11672	11637	1262	333	54	30	378011683	377977653	357541857	351179823	347230393	346407506	11672	32484532	378011683	37.72	19040781	3421527	1.85574e+07	8	20	141.97
Eufriesea mexicana	97.3	187611	28339	6879	4385	1903	1301	596278454	535707478	498344676	481731631	447730854	426605766	74457	4677300	567137170	40.85	382326	2415	665171	337	10644	4451.89
Euglossa dilemma	93.1	22698	22585	18232	9422	2826	1175	588199719	588093983	572942614	508884274	410459503	354105340	22695	10108120	588198615	39.94	143590	8438	1.30396e+06	419	11650	27811.1
Frieseomelitta varia	97.7	2174	2174	1278	1031	937	836	275436173	275436173	273379674	271563734	269983067	266253434	2174	2258834	275436173	36.71	467007	121868	596578	176	621	695.31
Habropoda laboriosa	96.5	27566	2249	863	476	332	296	296954667	289703596	286797744	284306834	282219115	281003939	4649	9480515	291297904	39.3	1837695	346633	2482753	46	173	3658.86
Lasioglossum albipes	97	12599	4848	2002	1550	1044	793	336521443	332844527	327210921	323958987	315875870	307030730	8008	3533895	335087898	41.47	628755	70304	859941	147	702	9081.8
Megachile rotundata	98.4	6266	1587	861	660	456	333	272660569	270823500	269233882	267794171	264504832	260164004	2618	5876085	271532722	36.55	1699680	236921	2.104e+06	47	190	2483.76
Megalopta genalis	94.1	14059	2862	494	384	278	228	390114368	385490119	381454106	380702631	379079200	377209026	6051	10196927	387735459	40.33	3666345	759553	4.25707e+06	33	117	6361.19
Melipona quadrifasciata	96.7	2866	752	333	304	277	261	256302695	255421847	254651888	254447712	254032276	253423713	1363	12087087	255840597	38.88	1864352	464375	2.48627e+06	42	150	2146.35
Melissodes bimaculata	97.5	5563	5545	1047	284	45	24	302749359	302732356	292864755	287696340	284433429	283809030	5563	28188721	302749359	38.75	15479116	5196324	1.6287e+07	8	17	135.65
Melissodes desponsus	97.4	4843	4843	782	218	45	25	302851975	302851975	294177178	290351432	287936886	287259055	4843	28733857	302851975	38.12	15632904	5023598	1.67295e+07	8	17	209.86
Nomia melanderi	96.2	95883	3157	364	278	249	231	325881203	298533790	293569591	293023852	292572926	291876540	7813	9996858	301612390	39.78	2631566	469713	3.30275e+06	34	131	6043.13
Ooceraea biroi	98	139	137	134	108	32	14	223876465	223875693	223862015	223663277	222440160	221837043	138	24609146	223876246	41.31	16888278	13632444	1.66253e+07	6	12	17.69
Osmia bicornis bicornis	98.7	10222	10222	3140	1534	532	336	210591136	210591136	193312813	182023308	166978261	160497654	10222	4482317	210591136	39.77	607766	6462	783574	96	2471	15.86
Osmia lignaria	98.1	147	147	143	138	128	116	177071571	177071571	177054542	177019798	176875845	176365885	147	13078691	177071571	38.96	5475884	801759	6.07983e+06	11	37	0
Tetragonula carbonaria	87.4	90201	33187	16088	8729	2092	323	299550189	278110438	235015883	182207545	80095689	21087000	42600	187309	284678690	37.39	14488	3080	20090.6	5419	21420	0
Tetragonula clypearis	86.3	77144	30274	16124	9038	2219	344	294049662	277184595	240791288	189921941	84289736	22344354	37064	172171	281947174	37.8	15601	3703	20976.2	5126	19118	0
Tetragonula davenporti	88.5	47286	26121	14686	8656	2562	550	284611473	276074511	246329315	202821020	106424822	38109892	30707	271029	279322331	37.29	18924	4394	26454.1	4096	15766	0
Tetragonula hockingsi	88.5	112753	39551	17117	8097	1575	237	307102115	278830402	222638476	158596485	60396453	16250063	52754	200717	287972862	37.53	11475	2431	17243.7	6734	27376	0
Tetragonula mellipes	89.3	133257	32420	15093	9045	2849	636	337571621	300950956	260258311	216913069	119636649	44320097	47198	240385	311221619	37.71	18426	2905	26125.4	4526	20240	0
Lepidotrigona ventralis hoosana	88.9	123317	63621	14335	6075	1443	369	333080613	292290812	189994088	132620086	63943835	27269431	123305	271608	333075982	36.36	6644	880	16287.9	10261	71596	92.52

## Sheet: Supplementary Table S6
Supplementary Table S6: Comparison of BUSCO scores of our assemblies and previously assembled short-read genomes
Species	BUSCO score	Previous assembly	Previous BUSCO	Source
Apis cerana	94.4	https://bmcgenomics.biomedcentral.com/articles/10.1186/1471-2164-16-1	94.9	refseq
Apis dorsata	96.5	https://pubmed.ncbi.nlm.nih.gov/18192695/	96.7	refseq
Apis florea	95.5	https://pubmed.ncbi.nlm.nih.gov/21482769/	96.6	refseq
Apis laboriosa	98.8	https://pubmed.ncbi.nlm.nih.gov/34599331/	98.7	refseq
Apis mellifera	98.8	https://pubmed.ncbi.nlm.nih.gov/30961563/	98.6	refseq
Bombus bifarius	98.2	https://pubmed.ncbi.nlm.nih.gov/32586847/	98.7	refseq
Bombus breviceps	98.5	https://pubmed.ncbi.nlm.nih.gov/32946576/	N/A	N/A
Bombus confusus	98.6	https://pubmed.ncbi.nlm.nih.gov/32946576/	N/A	N/A
Bombus consobrinus	98.6	https://pubmed.ncbi.nlm.nih.gov/32946576/	N/A	N/A
Bombus cullumanus	98.5	https://pubmed.ncbi.nlm.nih.gov/32946576/	N/A	N/A
Bombus difficillimus	97.9	https://pubmed.ncbi.nlm.nih.gov/32946576/	N/A	N/A
Bombus haemorrhoidalis	98.6	https://pubmed.ncbi.nlm.nih.gov/32946576/	N/A	N/A
Bombus ignitus	97.3	https://pubmed.ncbi.nlm.nih.gov/32946576/	N/A	N/A
Bombus impatiens	98.2	https://pubmed.ncbi.nlm.nih.gov/25908251/	98.8	refseq
Bombus opulentus	98.2	https://pubmed.ncbi.nlm.nih.gov/32946576/	N/A	N/A
Bombus picipes	97.5	https://pubmed.ncbi.nlm.nih.gov/32946576/	N/A	N/A
Bombus polaris	95.8	https://pubmed.ncbi.nlm.nih.gov/32946576/	N/A	N/A
Bombus pyrosoma	98.7	https://pubmed.ncbi.nlm.nih.gov/32946576/	N/A	N/A
Bombus sibiricus	98.6	https://pubmed.ncbi.nlm.nih.gov/32946576/	N/A	N/A
Bombus skorikovi	98.7	https://pubmed.ncbi.nlm.nih.gov/32946576/	N/A	N/A
Bombus soroeensis	96.1	https://pubmed.ncbi.nlm.nih.gov/32946576/	N/A	N/A
Bombus superbus	98.6	https://pubmed.ncbi.nlm.nih.gov/32946576/	N/A	N/A
Bombus terrestris	97.3	https://genomebiology.biomedcentral.com/articles/10.1186/s13059-015-0623-3	98.5	refseq
Bombus turneri	98.4	https://pubmed.ncbi.nlm.nih.gov/32946576/	N/A	N/A
Bombus vancouverensis nearcticus	98.6	https://pubmed.ncbi.nlm.nih.gov/32586847/	98.7	refseq
Bombus vosnesenskii	98.4	https://pubmed.ncbi.nlm.nih.gov/32586847/	98.7	refseq
Bombus waltoni	98.5	https://pubmed.ncbi.nlm.nih.gov/32946576/	N/A	N/A
Ceratina australensis	93.1	https://pubmed.ncbi.nlm.nih.gov/30247544/	87.7
Ceratina calcarata	96.2	https://academic.oup.com/gbe/article/8/5/1401/2939574	96.5
Colletes gigas	98.4	https://pubmed.ncbi.nlm.nih.gov/32386319/	97.6	refseq
Dufourea novaeangliae	97.7	https://www.science.org/doi/full/10.1126/science.aaa4788	98.5	refseq
Xenoglossa pruinosa	98.2	https://www.pnas.org/doi/abs/10.1073/pnas.2208116120	97.9
Eufriesea mexicana	97.3	https://www.science.org/doi/full/10.1126/science.aaa4788	N/A	N/A
Euglossa dilemma	93.1	https://pmc.ncbi.nlm.nih.gov/articles/PMC5592917/	94.4
Frieseomelitta varia	97.7	https://bmcgenomics.biomedcentral.com/articles/10.1186/s12864-020-06784-8	96.6
Habropoda laboriosa	96.5	https://www.science.org/doi/full/10.1126/science.aaa4788	98.3
Lasioglossum albipes	97	https://link.springer.com/article/10.1186/gb-2013-14-12-r142#Sec13	N/A	N/A
Megachile rotundata	98.4	https://www.pnas.org/doi/full/10.1073/pnas.1103457108	98.2
Megalopta genalis	94.1	https://www.pnas.org/doi/abs/10.1073/pnas.2000344117?url_ver=Z39.88-2003&rfr_id=ori%3Arid%3Acrossref.org&rfr_dat=cr_pub++0pubmed	93.8
Melipona quadrifasciata	96.7	https://www.science.org/doi/full/10.1126/science.aaa4788	N/A	N/A
Nomia melanderi	96.2	https://academic.oup.com/g3journal/article/9/3/625/6026713	98.8
Ooceraea biroi	98	https://pmc.ncbi.nlm.nih.gov/articles/PMC6211649/	96.7
Osmia bicornis bicornis	98.7	https://www.sanger.ac.uk/collaboration/25-genomes-for-25-years/	98.5
Osmia lignaria	98.1	https://i5k.github.io/	98.1
Tetragonula carbonaria	87.4	https://onlinelibrary.wiley.com/doi/10.1002/ece3.70912	86.6
Tetragonula clypearis	86.3	https://onlinelibrary.wiley.com/doi/10.1002/ece3.70912	N/A	N/A
Tetragonula davenporti	88.5	https://onlinelibrary.wiley.com/doi/10.1002/ece3.70912	87.8
Tetragonula hockingsi	88.5	https://onlinelibrary.wiley.com/doi/10.1002/ece3.70912	85
Tetragonula mellipes	89.3	https://academic.oup.com/biolinnean/article/113/1/149/2415957	N/A	N/A
Lepidotrigona ventralis hoosana	88.9	https://www.ncbi.nlm.nih.gov/datasets/genome/GCA_002806875.1/	N/A	N/A

## Sheet: Supplementary Table S7
Supplementary Table S7: Diet breadth assignments for species used for this study and corresponding references
		Diet breadth dataset 1					Diet breadth dataset 2
Species	Final diet breadth	Reference	Diet breadth	No. plant families visited	Plant families visited	Plant genera visited	Reference	Diet breadth	No. plant families visited	Plant families visited	Plant genera visited			no families 3	plant families 3	plant genus 3	reference 3
Apis cerana	broad polylectic	https://zenodo.org/record/6630184	broad polylectic	22	Amaryllidaceae,Anacardiaceae,Asteraceae,Boraginaceae,Campanulaceae,Caprifoliaceae,Caryophyllaceae,Dipsacaceae,Fabaceae,Fagaceae,Geraniaceae,Hydrangeaceae,Lamiaceae,Liliaceae,Malvaceae,Onagraceae,Orobanchaceae,Papaveraceae,Polygonaceae,Ranunculaceae,Rhamnaceae,Rosaceae		https://pollinationecology.org/index.php/jpe/article/view/695	broad polylectic	21	Amaryllidaceae,Apiaceae,Apocynaceae,Asteraceae,Brassicaceae,Brassicaeae,Caryophyllaceae,Ebenaceae,Euphorbiaceae,Fabaceae,Fagaceae,Geraniaceae,Lythraceae,Mazaceae,Oxalidaceae,Papaveraceae,Paulowniaceae,Phrymaceae,Plantaginaceae,Primulaceae,Rosaceae
Apis dorsata	polylectic	https://www.tandfonline.com/doi/abs/10.1080/00173134.2017.1390604	polylectic	38	N/A		https://zenodo.org/record/6630184	broad polylectic	22	Acanthaceae,Anacardiaceae,Asteraceae,Bignoniaceae,Combretaceae,Dilleniaceae,Dipterocarpaceae,Euphorbiaceae,Fabaceae,Lamiaceae,Malvaceae,Meliaceae,Moraceae,Moringaceae,Musaceae,Myrtaceae,Orchidaceae,Rhamnaceae,Rubiaceae,Rutaceae,Sapindaceae,Solanaceae
Apis florea	polylectic	https://zenodo.org/record/6630184	polylectic	15	Acanthaceae,Anacardiaceae,Asteraceae,Combretaceae,Dilleniaceae,Euphorbiaceae,Fabaceae,Lamiaceae,Malvaceae,Meliaceae,Moringaceae,Musaceae,Myrtaceae,Orchidaceae,Rhamnaceae
Apis laboriosa	polylectic	https://lib.icimod.org/record/21832	polylectic	43	Amaranthaceae,Amaryllidaceae,Anacardiaceae,Apiaceae,Aquifoliaceae,Asteraceae,Betulaceae,Bignoniaceae,Brassicaceae,Cannabaceae,Caprifoliaceae,Caricaceae,Coriariaceae,Cucurbitaceae,Elaeagnaceae,Ephedraceae,Euphorbiaceae,Fagaceae,Juglandaceae,Lamiaceae,Lauraceae,Lythraceae,Magnoliaceae,Malvaceae,Musaceae,Myrsinaceae,Myrtaceae,Oleaceae,Pentaphylacaceae,Pinaceae,Poaceae,Polygonaceae,Primulaceae,Protea…
Apis mellifera	broad polylectic	https://zenodo.org/record/6630184	broad polylectic	126	Acanthaceae,Adoxaceae,Aizoaceae,Alismataceae,Alstroemeriaceae,Amaranthaceae,Amaryllidaceae,Anacardiaceae,Aphloiaceae,Apiaceae,Apocynaceae,Aquifoliaceae,Araliaceae,Arecaceae,Asparagaceae,Asteraceae,Balsaminaceae,Berberidaceae,Bignoniaceae,Boraginaceae,Brassicaceae,Burseraceae,Cactaceae,Campanulaceae,Cannabaceae,Capparaceae,Caprifoliaceae,Caryophyllaceae,Celastraceae,Chrysobalanaceae,Cistaceae,Clus…		https://zenodo.org/record/6630184	broad polylectic	149	Acanthaceae,Adoxaceae,Aizoaceae,Alismataceae,Alstroemeriaceae,Amaranthaceae,Amaryllidaceae,Anacardiaceae,Annonaceae,Aphloiaceae,Apiaceae,Apocynaceae,Aquifoliaceae,Araliaceae,Arecaceae,Asparagaceae,Asphodelaceae,Asteraceae,Balsaminaceae,Begoniaceae,Berberidaceae,Bignoniaceae,Boraginaceae,Brassicaceae,Bromeliaceae,Bruniaceae,Burseraceae,Cactaceae,Campanulaceae,Cannabaceae,Capparaceae,Caprifoliaceae…				55	Acanthaceae,Adoxaceae,Amaryllidaceae,Anacardiaceae,Apiaceae,Apocynaceae,Aquifoliaceae,Asparagaceae,Asteraceae,Basellaceae,Berberidaceae,Boraginaceae,Brassicaceae,Campanulaceae,Caprifoliaceae,Caryophyllaceae,Clethraceae,Commelinaceae,Convolvulaceae,Cucurbitaceae,Elaeocarpaceae,Ericaceae,Escalloniaceae,Euphorbiaceae,Fabaceae,Geraniaceae,Grossulariaceae,Hydrangeaceae,Iridaceae,Lamiaceae,Liliaceae,Ma…		https://pollinationecology.org/index.php/jpe/article/view/695
Bombus bifarius	broad polylectic	https://zenodo.org/record/6630184	broad polylectic	24	Asteraceae,Berberidaceae,Boraginaceae,Brassicaceae,Caprifoliaceae,Ericaceae,Fabaceae,Geraniaceae,Hydrangeaceae,Iridaceae,Lamiaceae,Liliaceae,Loasaceae,Melanthiaceae,Montiaceae,Onagraceae,Plantaginaceae,Polygonaceae,Primulaceae,Ranunculaceae,Rosaceae,Saxifragaceae,Scrophulariaceae,Valerianaceae		https://press.princeton.edu/books/paperback/9780691152226/bumble-bees-of-north-america	polylectic	8	Asteraceae,Onagraceae,Machaerantherinae,Fabaceae,Lamiaceae,Plantaginaceae,Grossulariaceae,Caprifoliaceae
Bombus breviceps	broad polylectic	https://www.ncbi.nlm.nih.gov/pmc/articles/PMC7143170/	broad polylectic	17	Fabaceae,Lamiaceae,Asteraceae,Rosaceae,Cucurbitaceae,Malvaceae,Verbenaceae,Solanaceae,Melastomataceae,Balsaminaceae,Pedaliaceae,Ranunculaceae,Lythraceae,Brassicaceae,Convolvulaceae,Polygalaceae,Nyctaginaceae
Bombus confusus	polylectic	https://besjournals-onlinelibrary-wiley-com.ezaccess.libraries.psu.edu/doi/10.1111/1365-2656.13553	polylectic	9	Asteraceae,Campanulaceae,Cistaceae,Fabaceae,Hippocastanaceae,Hypericaceae,Lamiaceae,Orobanchaceae,Rosaceae
Bombus consobrinus	monolectic	https://www.bumblebeeconservation.org/the-scandinavian-bumblebee-with-the-longest-tongue-bombus-consobrinus-lushatthummle/	monolectic	1	Ranunculaceae	Aconitum
Bombus cullumanus	polylectic	https://besjournals-onlinelibrary-wiley-com.ezaccess.libraries.psu.edu/doi/10.1111/1365-2656.13553	polylectic	11	Apiaceae,Asteraceae,Boraginaceae,Campanulaceae,Caryophyllaceae,Dipsacaceae,Fabaceae,Lamiaceae,Plantaginaceae,Plumbaginaceae,Rosaceae
Bombus difficillimus	polylectic	https://www.life.illinois.edu/scameron/pdfs/Williams%26al09_Sichuan.pdf	polylectic	1	Scrophulariaceae	Pedicularis verticillata
Bombus haemorrhoidalis	polylectic	https://www.researchgate.net/publication/264862143_Distribution_of_Bumblebee_Bombus_haemorrhoidalis_Smith_and_its_Association_with_Flora_in_Lower_Northern_Pakistan	polylectic	13	Asteraceae,Cisteraceae,Cucurbitaceae,Ebenaceae,Fabaceae,Iridaceae,Lamiaceae,Malvaceae,Myrtaceae,Plantaginaceae,Rosaceae,Solanaceae,Verbenaceae
Bombus ignitus	polylectic	https://zenodo.org/record/6630184	polylectic	18	Amaryllidaceae,Asparagaceae,Asteraceae,BerberidaceaeCampanulaceae,Caprifoliaceae,Ericaceae,Fabaceae,Lamiaceae,Lythraceae,Malvaceae,Meliaceae,Oleaceae,Papaveraceae,Polygonaceae,Rosaceae,Rutaceae,Styracaceae
Bombus impatiens	broad polylectic	https://zenodo.org/record/6630184	broad polylectic	43	Acanthaceae,Apiaceae,Apocynaceae,Asteraceae,Balsaminaceae,Berberidaceae,Boraginaceae,Brassicaceae,Campanulaceae,Caprifoliaceae,Commelinaceae,Cucurbitaceae,Ebenaceae,Ericaceae,Fabaceae,Geraniaceae,Hypericaceae,Lamiaceae,Liliaceae,Lythraceae,Malvaceae,Montiaceae,Nymphaeaceae,Onagraceae,Papaveraceae,Plantaginaceae,Polemoniaceae,Polygonaceae,Primulaceae,Ranunculaceae,Rosaceae,Rubiaceae,Salicaceae,Sap…		https://besjournals-onlinelibrary-wiley-com.ezaccess.libraries.psu.edu/doi/10.1111/1365-2656.13553	broad polylectic	25	Anacardiaceae,Apiaceae,Asteraceae,Boraginaceae,Brassicaceae,Caprifoliaceae,Convolvulaceae,Cornaceae,Cucurbitaceae,Ericaceae,Fabaceae,Grossulariaceae,Hypericaceae,Lamiaceae,Lythraceae,Onagraceae,Plantaginaceae,Poaceae,Polygonaceae,Pontederiaceae,Ranunculaceae,Rhamnaceae,Rosaceae,Salicaceae,Solanaceae				10	Amaryllidaceae,Apocynaceae,Asteraceae,Clethraceae,Commelinaceae,Geraniaceae,Lamiaceae,Papaveraceae,Ranunculaceae,Solanaceae		https://pollinationecology.org/index.php/jpe/article/view/695
Bombus opulentus	polylectic	https://www.biotaxa.org/Zootaxa/article/view/zootaxa.2865.1.1	polylectic	5	Asteraceae,Cucurbitaceae,Fabaceae, Lamiaceae,Solanaceae
Bombus picipes	polylectic	https://www.life.illinois.edu/scameron/pdfs/Williams%26al09_Sichuan.pdf	polylectic	5	Asteraceae,Dipsacaceae,Lamiaceae,Malvaceae,Rosaceae
Bombus polaris	polylectic	https://zenodo.org/record/6630184	polylectic	10	Asteraceae,Caryophyllaceae,Ericaceae,Fabaceae,Onagraceae,Orobanchaceae,Papaveraceae,Rosaceae,Salicaceae,Saxifragaceae		https://press.princeton.edu/books/paperback/9780691152226/bumble-bees-of-north-america	polylectic	7	Asteraceae,Plantaginaceae,Orobanchaceae,Ericaceae,Polemoniaceae,Polygonaceae,Salicaceae
Bombus pyrosoma	polylectic	http://archive.sciendo.com/PJEN/pjen.2013.82.issue-2/v10200-012-0026-7/v10200-012-0026-7.pdf	polylectic	10	Asteraceae,Balsaminaceae,Caprifoliaceae,Gentianceae,Ericaceae,Lamiaceae,Fabaceae,Primulaceae,Scrophulariaceae,Rosaceae
Bombus sibiricus	polylectic	https://www.biotaxa.org/Zootaxa/article/view/zootaxa.2865.1.1	polylectic	3	Asteraceae,Fabaceae,Lamiaceae
Bombus skorikovi	N/A	https://academic-oup-com.ezaccess.libraries.psu.edu/isd/article/5/2/5/6239767	N/A	N/A	N/A (Cuckoo)
Bombus soroeensis	polylectic	https://zenodo.org/record/6630184	polylectic	12	Apiaceae,Asteraceae,Campanulaceae,Dipsacaceae,Fabaceae,Geraniaceae,Hypericaceae,Lamiaceae,Orchidaceae,Orobanchaceae,Polygalaceae,Ranunculaceae		https://besjournals-onlinelibrary-wiley-com.ezaccess.libraries.psu.edu/doi/10.1111/1365-2656.13553	broad polylectic	23	Amaryllidaceae,Apiaceae,Asteraceae,Boraginaceae,Brassicaceae,Campanulaceae,Caprifoliaceae,Cistaceae,Dipsacaceae,Ericaceae,Fabaceae,Geraniaceae,Hypericaceae,Lamiaceae,Malvaceae,Onagraceae,Orobanchaceae,Papaveraceae,Plantaginaceae,Rhamnaceae,Rosaceae,Sapindaceae,Scrophulariaceae
Bombus superbus	polylectic	https://zenodo.org/record/6630184	polylectic	28	Aizoaceae,Asteraceae,Boraginaceae,Brassicaceae,Cactaceae,Caprifoliaceae,Cistaceae,Crassulaceae,Dipsacaceae,Ericaceae,Fabaceae,Geraniaceae,Hypericaceae,Iridaceae,Lamiaceae,Malvaceae,Myrtaceae,Orobanchaceae,Oxalidaceae,Papaveraceae,Plantaginaceae,Ranunculaceae,Resedaceae,Rosaceae,Salicaceae,Thymelaeaceae,Xanthorrhoeaceae
Bombus terrestris	broad polylectic	https://www.nature.com/articles/s41559-022-01928-3	broad polylectic	9	Asteraceae,Ericaceae,Onagraceae,Rosaceae,Asteraceae,Caryophyllaceae,Fabaceae,Geraniaceae,Ranunculaceae		https://besjournals-onlinelibrary-wiley-com.ezaccess.libraries.psu.edu/doi/10.1111/1365-2656.13553	broad polylectic	28	Apiaceae,Asteraceae,Balsaminaceae,Betulaceae,Boraginaceae,Brassicaceae,Caprifoliaceae,Caryophyllaceae,Cistaceae,Ericaceae,Escalloniaceae,Fabaceae,Hypericaceae,Lamiaceae,Liliaceae,Lythraceae,Malvaceae,Oleaceae,Orobanchaceae,Papaveraceae,Plantaginaceae,Ranunculaceae,Rhamnaceae,Rosaceae,Salicaceae,Sapindaceae,Scrophulariaceae,Solanaceae				42	Aizoaceae,Amaryllidaceae,Apiaceae,Asteraceae,Balsaminaceae,Berberidaceae,Boraginaceae,Brassicaceae,Cactaceae,Campanulaceae,Caprifoliaceae,Caryophyllaceae,Cistaceae,Convolvulaceae,Crassulaceae,Dipsacaceae,Ericaceae,Fabaceae,Gentianaceae,Geraniaceae,Goodeniaceae,Hypericaceae,Iridaceae,Lamiaceae,Malvaceae,Myrtaceae,Oleaceae,Onagraceae,Orobanchaceae,Oxalidaceae,Papaveraceae,Plantaginaceae,Plumbaginac…		https://zenodo.org/record/6630184
Bombus turneri	N/A	https://www-nature-com.ezaccess.libraries.psu.edu/articles/s41576-020-00294-9	N/A	N/A	N/A (Cuckoo)
Bombus vancouverensis nearcticus	broad polylectic	https://fieldguide.mt.gov/speciesDetail.aspx?elcode=IIHYM24610	broad polylectic	28	Amaryllidaceae,Apiaceae,Asteraceae,Boraginaceae,Brassicaceae,Caprifoliaceae,Convolvulaceae,Crassulaceae,Ericaceae,Fabaceae,Gentianaceae,Geraniaceae,Grossulariaceae,Iridaceae,Lamiaceae,Linaceae,Onagraceae,Orobanchaceae,Papaveraceae,Phrymaceae,Plantaginaceae,Polemoniaceae,Polygonaceae,Primulaceae,Ranunculaceae,Rhamnaceae,Rosaceae,Salicaceae
Bombus vosnesenskii	polylectic	https://zenodo.org/record/6630184	polylectic	15	Asteraceae,Crassulaceae,Ericaceae,Fabaceae,Hypericaceae,Liliaceae,Melanthiaceae,Orobanchaceae,Plantaginaceae,Polemoniaceae,Polygonaceae,Ranunculaceae,Rosaceae,Scrophulariaceae,Violaceae		https://press.princeton.edu/books/paperback/9780691152226/bumble-bees-of-north-america	polylectic	8	Ericaceae,Rhamnaceae,Asteraceae,Polygonaceae,Papaveraceae,Fabaceae,Boraginaceae,Grossulariaceae,Onagraceae
Bombus waltoni	polylectic	https://www.life.illinois.edu/scameron/pdfs/Williams%26al09_Sichuan.pdf	polylectic	4	Amaryllidaceae,Asteraceae,Leguminosae,Scrophulariaceae
Ceratina australensis	polylectic	https://link-springer-com.ezaccess.libraries.psu.edu/article/10.1007/s00248-018-1232-y	polylectic	35	Acanthaceae,Alstroemeriaceae,Amaranthaceae,Amaryllidaceae,Anacardiaceae,Apiaceae,Araliaceae,Asteraceae,Boraginaceae,Brassicaceae,Bruniaceae,Campanulaceae,Casuarinaceae,Cleomaceae,Cornaceae,Cucurbitaceae,Euphorbiaceae,Fabaceae,Garryaceae,Gentianaceae,Geraniaceae,Goodeniaceae,Heliotropiaceae,Lamiaceae,Loganiaceae,Mimosoideae,Nelumbonaceae,Nyssaceae,Oleaceae,Oxalidaceae,Plantaginaceae,Proteaceae,Rut…
Ceratina calcarata	broad polylectic	https://zenodo.org/record/6630184	broad polylectic	12	Apiaceae,Boraginaceae,Brassicaceae,Caryophyllaceae,Commelinaceae,Geraniaceae,Lamiaceae,Montiaceae,Oxalidaceae,Plantaginaceae,Ranunculaceae,Violaceae		https://onlinelibrary.wiley.com/doi/full/10.1111/mec.13608?casa_token=obA6VMqzojEAAAAA%3AUVwrbAgKVZy95Ns0_9cQ6fHDcO3mSSpMZKqgQqZYRaxtTyeUJLlEgWqLal18oEz_-v_Gu8sRRK3tRsg
Colletes gigas	oligolectic	https://www.ncbi.nlm.nih.gov/pmc/articles/PMC9035574/	oligolectic	1	Brassicaceae	Raphanus raphanistrum
Dufourea novaeangliae	monolectic	https://jarrodfowler.com/specialist_bees.html	monolectic	1	Pontederiaceae	Pontederia
Eucera hamata	polylectic	https://www.beesofcanada.com/species/eucera-hamata-bradley-1942	polylectic	5	Brassicaceae,Fabaceae,Apocynaceae,Lamiaceae,Rosaceae
Xenoglossa pruinosa	monolectic	https://jarrodfowler.com/specialist_bees.html	monolectic	1	Cucurbitaceae	Cucurbita
Xenoglossa strenua	monolectic	https://jarrodfowler.com/specialist_bees.html	monolectic	1	Cucurbitaceae	Cucurbita
Xenoglossa utahensis	monolectic	https://jarrodfowler.com/specialist_bees.html	monolectic	1	Cucurbitaceae	Cucurbita
Eufriesea mexicana	N/A	N/A but probably polylectic	N/A	N/A
Euglossa dilemma	polylectic	https://link-springer-com.ezaccess.libraries.psu.edu/article/10.1007/s13592-013-0194-9	polylectic	17	N/A
Frieseomelitta varia	polylectic	https://www.biorxiv.org/content/10.1101/2021.04.26.440550v2.full	polylectic	47	Acanthaceae,Anacardiaceae,Apocynaceae,Araliaceae,Arecaceae,Asteraceae,Bignoniaceae,Calophyllaceae,Cannabaceae,Caricaceae,Caryocaraceae,Chrysobalanaceae,Cleomaceae,Clusiaceae,Combretaceae,Commelinaceae,Convolvulaceae,Cordiaceae,Ericaceae,Euphorbiaceae,Fabaceae,Heliconiaceae,Iridaceae,Lamiaceae,Malpighiaceae,Malvaceae,Melastomataceae,Meliaceae,Muntingiaceae,Myrtaceae,Oleaceae,Onagraceae,Passiflorac…
Habropoda laboriosa	oligolectic	https://jarrodfowler.com/specialist_bees.html	oligolectic	2	Fabaceae, Ericaceae
Lasioglossum albipes	polylectic	https://zenodo.org/record/6630184	polylectic	9	Apiaceae,Asparagaceae,Asteraceae,Brassicaceae,Geraniaceae,Lamiaceae,Plantaginaceae,Ranunculaceae,Rosaceae		https://pollinationecology.org/index.php/jpe/article/view/695	oligolectic	3	Asteraceae,Brassicaceae,Ranunculaceae
Lepidotrigona ventralis hoosana	polylectic	https://www.biorxiv.org/content/10.1101/2021.04.26.440550v2.full	polylectic	19	Acanthaceae,Asteraceae,Begoniaceae,Bignoniaceae,Burseraceae,Commelinaceae,Euphorbiaceae,Fabaceae,Lamiaceae,Malvaceae,Melastomataceae,Muntingiaceae,Orchidaceae,Phyllanthaceae,Rosaceae,Rubiaceae,Solanaceae,Verbenaceae,Zingiberaceae
Megachile rotundata	polylectic	https://zenodo.org/record/6630184	polylectic	5	Asparagaceae,Ericaceae,Fabaceae,Hypericaceae ,Polygonaceae
Megalopta genalis	polylectic	https://resjournals-onlinelibrary-wiley-com.ezaccess.libraries.psu.edu/doi/10.1111/j.1365-2311.2012.01367.x	polylectic	64	N/A
Melipona quadrifasciata	polylectic	https://www-tandfonline-com.ezaccess.libraries.psu.edu/doi/abs/10.1080/00173134.2022.2037018?journalCode=sgra20	polylectic	8	Anacardiaceae,Arecaceae,Euphorbiaceae,Fabaceae,Melastomataceae,Myrtaceae,Sanpindaceae,Solanaceae		https://www.biorxiv.org/content/10.1101/2021.04.26.440550v2.full	broad polylectic	12	Asteraceae,Bignoniaceae,Cordiaceae,Euphorbiaceae,Fabaceae,Melastomataceae,Moraceae,Myrtaceae,Rubiaceae,Solanaceae,Verbenaceae,Malpighiaceae
Melissodes bimaculata	polylectic	https://zenodo.org/record/6630184	polylectic	22	Acanthaceae,Anacardiaceae,Apiaceae,Apocynaceae,Asteraceae,Balsaminaceae,Campanulaceae,Caprifoliaceae,Convolvulaceae,Cucurbitaceae,Dipsacaceae,Fabaceae,Lamiaceae,Lythraceae,Malvaceae,Onagraceae,Oxalidaceae,Plantaginaceae,Polygonaceae,Rubiaceae,Scrophulariaceae,Verbenaceae
Melissodes desponsus	oligolectic	https://jarrodfowler.com/specialist_bees.html	oligolectic	1	Asteraceae	Cirsium
Nomia melanderi	polylectic	https://ir.library.oregonstate.edu/downloads/w3763961r	polylectic	5	Asteraceae,Amaryllidaceae,Cleomaceae,Fabaceae,Lamiaceae
Osmia bicornis bicornis	polylectic	https://pollinationecology.org/index.php/jpe/article/view/695	polylectic	24	Apocynaceae,Aquifoliaceae,Asparagaceae,Asteraceae,Berberidaceae,Boraginaceae,Brassicaceae,Caprifoliaceae,Caryophyllaceae,Cistaceae,Ericaceae,Geraniaceae,Grossulariaceae,Lamiaceae,Lauraceae,Magnoliaceae,Onagraceae,Oxalidaceae,Papaveraceae,Plantaginaceae,Primulaceae,Ranunculaceae,Rosaceae,Theaceae
Osmia lignaria	polylectic	https://academic.oup.com/ee/article/43/4/932/581744?login=false	polylectic	13	Araliaceae,Altingiaceae,Adoxaceae,Juglandaceae,Sapindaceae,Brassicaceae,Ericaceae,Rosacaeae,Fabacaeae,Fagaceae,Salicaceae,Cornaceae,Oleaceae
Tetragonula carbonaria	polylectic	https://www.sciencedirect.com/science/article/abs/pii/S0167880920304825	polylectic	72	Acanthaceae,Amaranthaceae,Amaryllidaceae,Anacardiaceae,Annonaceae,Apiaceae,Apocynaceae,Araceae,Araliaceae,Araucariaceae,Arecaceae,Aristolochiaceae,Asparagaceae,Asteraceae,Bignoniaceae,Boraginaceae,Brassicaceae,Caesalpiniaceae,Campanulaceae,Cannabaceae,Cannaceae,Cardiopteridaceae,Caryophyllaceae,Casuarinaceae,Chenopodiaceae,Commelinaceae,Convolvulaceae,Cunoniaceae,Dilleniaceae,Dioscoreaceae,Droser…		https://www.biorxiv.org/content/10.1101/2021.04.26.440550v2.full	broad polylectic	33	Acanthaceae,Amaryllidaceae,Anacardiaceae,Araceae,Araliaceae,Asphodelaceae,Asteraceae,Bignoniaceae,Brassicaceae,Commelinaceae,Cucurbitaceae,Cycadaceae,Cyperaceae,Dilleniaceae,Ericaceae,Euphorbiaceae,Fabaceae,Juglandaceae,Malvaceae,Melastomataceae,Myrtaceae,Nymphaeaceae,Orchidaceae,Phyllanthaceae,Plantaginaceae,Proteaceae,Ranunculaceae,Rhamnaceae,Rosaceae,Rousseaceae,Rutaceae,Sapindaceae,Solanaceae
Tetragonula clypearis	polylectic	http://medpub.litbang.pertanian.go.id/index.php/jitv/article/view/2896/2324	polylectic	33	Acanthaceae,Amaranthaceae,Anacardiaceae,Annonaceae,Araucaceae,Arecaceae,Asteraceae,Bombaceae,Cactaceae,Cannaceae,Capparaceae,Clusiaceae,Cucurbitaceae,Elaeocarpaceae,Euphorbiaceae,Fabaceae,Lauraceae,Lythraceae,Malvaceae,Moraceae,Musaceae,Myristicaceae,Myrtaceae,Nyctaginaceae,Oxalidaceae,Plantaginaceae,Poaceae,Portulacaceae,Rubiaceae,Rutaceae,Sapindaceae,Solanaceae,Turneraceae
Tetragonula davenporti	polylectic	https://www.researchgate.net/publication/348372927_Pollen_diets_and_niche_overlap_of_honey_bees_and_native_bees_in_protected_areas	polylectic	N/A	N/A
Tetragonula hockingsi	polylectic	https://www.biorxiv.org/content/10.1101/2021.04.26.440550v2.full	polylectic	4	Proteaceae, Orchidaceae, Sapindaceae, Myrtaceae
Tetragonula mellipes	polylectic	https://www.horticulture.com.au/globalassets/hort-innovation/resource-assets/ph16004-a-guide-to-australian-crop-pollinating-insects.pdf	polylectic	N/A	N/A

## Sheet: Supplementary Table S8
Supplementary Table S8: Marginal probabilities for each diet breadth category occurring at each node of the phylogeny
Broad polylectic	Monolectic	Oligolectic	Polylectic	Node
3.39101e-07	1.78621e-06	8.60605e-06	0.999989	52
2.10052e-06	2.9693e-06	1.08493e-05	0.999984	53
0.000211088	0.000252375	0.000827742	0.998709	54
0.0001236	0.000211437	0.000288588	0.999376	55
0.000122294	0.000119305	0.000128508	0.99963	56
7.78162e-05	2.81214e-05	2.87512e-05	0.999865	57
0.00536375	0.000686062	0.000686232	0.993264	58
0.0404183	0.00226165	0.00226171	0.955058	59
0.971447	0.00145883	0.00145883	0.0256357	60
0.00125776	0.000211844	0.000211846	0.998319	61
6.63209e-06	5.92156e-06	5.93046e-06	0.999982	62
1.75206e-05	1.74456e-05	1.74438e-05	0.999948	63
2.83894e-05	2.83641e-05	2.83127e-05	0.999915	64
1.14705e-05	1.13512e-05	1.10271e-05	0.999966	65
4.34618e-06	3.72956e-06	2.0487e-06	0.99999	66
9.26278e-05	7.03246e-06	6.88119e-06	0.999893	67
0.00194221	5.26627e-05	5.26292e-05	0.997952	68
0.0500347	0.000715617	0.000715608	0.948534	69
0.509203	0.000475592	0.000475592	0.489846	70
0.520801	0.00040002	0.00040002	0.478399	71
0.982709	0.000186568	0.000186568	0.0169174	72
0.00263094	0.000105838	0.000105836	0.997157	73
0.0238956	0.000471633	0.000471633	0.975161	74
0.00113354	8.22808e-05	8.22744e-05	0.998702	75
4.16408e-05	1.81647e-05	1.81645e-05	0.999922	76
0.026062	0.000644234	0.000644232	0.97265	77
7.16166e-05	0.000619975	7.13714e-05	0.999237	78
7.7336e-05	0.000137766	7.7309e-05	0.999708	79
0.00142031	0.0408281	0.00142025	0.956331	80
0.000339034	0.000339029	0.000339029	0.998983	81
4.3395e-05	4.33214e-05	4.33223e-05	0.99987	82
6.30454e-05	6.30399e-05	6.304e-05	0.999811	83
3.02353e-05	3.0235e-05	3.0235e-05	0.999909	84
1.10891e-05	1.1089e-05	1.1089e-05	0.999967	85
1.06795e-05	1.06794e-05	1.06794e-05	0.999968	86
3.10078e-05	3.10078e-05	3.10078e-05	0.999907	87
0.00026138	0.000261376	0.000261376	0.999216	88
0.00481074	0.0106323	0.00491093	0.979646	89
0.0348543	0.0842636	0.0349398	0.845942	90
0.0176426	0.196821	0.0176762	0.76786	91
0.00298464	0.939921	0.00298693	0.0541077	92
0.000183799	0.997938	0.000183867	0.00169424	93
0.344534	0.0452926	0.344607	0.265566	94
0.00110358	0.00151835	0.00111072	0.996267	95
6.31332e-05	6.39612e-05	7.14718e-05	0.999801	96
0.00206013	0.00206022	0.00206105	0.993819	97
0.0055669	0.0180381	0.0262156	0.950179	98
0.00548579	0.0365247	0.013661	0.944328	99
0.000926641	0.00364581	0.00164283	0.993785	100
0.000150778	0.000263934	0.000180582	0.999405	101

## Sheet: Supplementary Table S9
Supplementary Table S9: Fossils used to calibrate species phylogeny and corresponding references
Fossil	Species	Date (MYA)	Significance	Paper	Link
1	Paleomacropis eocenicus	50-53	split between Bombus and Melipona & other stingless bees	Peters et al. 2017	https://www.sciencedirect.com/science/article/pii/S0960982217300593#mmc1
2	Apis Henshawi	23-28	split between Apis and Euglossa	Branstetter et al. 2017	https://www.sciencedirect.com/science/article/pii/S0960982217303251#mmc1
3	Paleohabropoda oudardi	57-58	Emergence of Habropoda	Michez et al. 2009	https://onlinelibrary.wiley.com/doi/full/10.1111/j.1463-6409.2008.00362.x?casa_token=kgYcGA25TuEAAAAA%3A0uoD1C6e0NB0TqAKHgQoDJSMh0evXCPlQeIe4bC3AzIQqdD01cbbSRsNbA6sL_iOCLoYcNTqZv8d
4	Probombus hirsutus	56-59	Split between Osmia and Megachile	Branstetter et al. 2017	https://www.sciencedirect.com/science/article/pii/S0960982217303251#mmc1
5	N/A	104-110	Emergence of Megachilidae	Litman et al. 2011	https://royalsocietypublishing.org/doi/full/10.1098/rspb.2011.0365?casa_token=EvUYjgLKHJQAAAAA%3ALD8TgGumvVrco_DTKgI9mvcXtCxhrKX_37c-7lCcXmVIMttqeeyKZJ6sHcSFx7s_7wIwFYJC_xd9
6	N/A	192-136	Root node	Peters et al. 2017	https://www.sciencedirect.com/science/article/pii/S0960982217300593

## Sheet: Supplementary Table S10
Supplementary Table S10: Comparisons of OR, GR and IR gene repertoires annotated for this study and previous studies
	ORs					GRs					IRs
Species	Singh et al. counts	Previous study counts	Reference	Methodology	Genome/Transcriptome?	Singh et al. counts	Previous study counts	Reference	Methodology	Genome/Transcriptome?	Singh et al. counts	Previous study counts	Reference	Methodology	Genome/Transcriptome?
Apis cerana	114	119	Park et al. (2015) https://link.springer.com/article/10.1186/1471-2164-16-1	In silico (MAKER)	Genome	13	10	Park et al. (2015) https://link.springer.com/article/10.1186/1471-2164-16-1	In silico (MAKER)	Genome	7	10	Park et al. (2015) https://link.springer.com/article/10.1186/1471-2164-16-1	In silico (MAKER)	Genome
Apis dorsata	107					13					8
Apis florea	111	180	Karpe et al. (2016) https://academic.oup.com/gbe/article/8/9/2879/2236557	Alignment, manual curation	Genome	17					9
Apis laboriosa	109					13					9
Apis mellifera	114	170	Robertson and Wanner (2006) https://genome.cshlp.org/content/16/11/1395.long	Manual curation	Genome	13	14	Robertson and Wanner (2006) https://genome.cshlp.org/content/16/11/1395.long	Manual curation	Genome	9	10	Croset et al. (2010) https://journals.plos.org/plosgenetics/article?id=10.1371/journal.pgen.1001064	In silico	Genome
Bombus bifarius	107					16					12
Bombus breviceps	115	155	Sun et al. (2020) https://academic.oup.com/mbe/article/38/2/486/5908523	In Silico	Genome	12	19	Sun et al. (2020) https://academic.oup.com/mbe/article/38/2/486/5908523	In Silico	Genome	11	22	Sun et al. (2020) https://academic.oup.com/mbe/article/38/2/486/5908523	In Silico	Genome
Bombus confusus	110	137	Sun et al. (2020) https://academic.oup.com/mbe/article/38/2/486/5908523	In Silico	Genome	17	18	Sun et al. (2020) https://academic.oup.com/mbe/article/38/2/486/5908523	In Silico	Genome	12	22	Sun et al. (2020) https://academic.oup.com/mbe/article/38/2/486/5908523	In Silico	Genome
Bombus consobrinus	115	153	Sun et al. (2020) https://academic.oup.com/mbe/article/38/2/486/5908523	In Silico	Genome	15	17	Sun et al. (2020) https://academic.oup.com/mbe/article/38/2/486/5908523	In Silico	Genome	12	22	Sun et al. (2020) https://academic.oup.com/mbe/article/38/2/486/5908523	In Silico	Genome
Bombus cullumanus	117	154	Sun et al. (2020) https://academic.oup.com/mbe/article/38/2/486/5908523	In Silico	Genome	12	18	Sun et al. (2020) https://academic.oup.com/mbe/article/38/2/486/5908523	In Silico	Genome	12	22	Sun et al. (2020) https://academic.oup.com/mbe/article/38/2/486/5908523	In Silico	Genome
Bombus difficillimus	124	154	Sun et al. (2020) https://academic.oup.com/mbe/article/38/2/486/5908523	In Silico	Genome	14	17	Sun et al. (2020) https://academic.oup.com/mbe/article/38/2/486/5908523	In Silico	Genome	12	22	Sun et al. (2020) https://academic.oup.com/mbe/article/38/2/486/5908523	In Silico	Genome
Bombus haemorrhoidalis	125	157	Sun et al. (2020) https://academic.oup.com/mbe/article/38/2/486/5908523	In Silico	Genome	17	19	Sun et al. (2020) https://academic.oup.com/mbe/article/38/2/486/5908523	In Silico	Genome	11	22	Sun et al. (2020) https://academic.oup.com/mbe/article/38/2/486/5908523	In Silico	Genome
Bombus ignitus	108	165	Sun et al. (2020) https://academic.oup.com/mbe/article/38/2/486/5908523	In Silico	Genome	14	22	Sun et al. (2020) https://academic.oup.com/mbe/article/38/2/486/5908523	In Silico	Genome	13	22	Sun et al. (2020) https://academic.oup.com/mbe/article/38/2/486/5908523	In Silico	Genome
Bombus impatiens	113	134	Montagne et al. (2015) https://www.sciencedirect.com/science/article/pii/S1877117314000180?casa_token=j9toNTR8TccAAAAA:jHG2wASuaXl0xAL6dg-GASkcTeJ-jWGqZPTEVlmbbUwiZKQxSQLAUGf1hwZW_N2iv9hOmTL0kyqM#bb0425	N/A	N/A	13	24	Zhu and Robertson poster (2015) https://www.ideals.illinois.edu/items/77163	Manual curation	Genome	11
Bombus opulentus	128	162	Sun et al. (2020) https://academic.oup.com/mbe/article/38/2/486/5908523	In Silico	Genome	15	19	Sun et al. (2020) https://academic.oup.com/mbe/article/38/2/486/5908523	In Silico	Genome	11	22	Sun et al. (2020) https://academic.oup.com/mbe/article/38/2/486/5908523	In Silico	Genome
Bombus picipes	112	156	Sun et al. (2020) https://academic.oup.com/mbe/article/38/2/486/5908523	In Silico	Genome	12	18	Sun et al. (2020) https://academic.oup.com/mbe/article/38/2/486/5908523	In Silico	Genome	12	22	Sun et al. (2020) https://academic.oup.com/mbe/article/38/2/486/5908523	In Silico	Genome
Bombus polaris	122	152	Sun et al. (2020) https://academic.oup.com/mbe/article/38/2/486/5908523	In Silico	Genome	13	20	Sun et al. (2020) https://academic.oup.com/mbe/article/38/2/486/5908523	In Silico	Genome	13	22	Sun et al. (2020) https://academic.oup.com/mbe/article/38/2/486/5908523	In Silico	Genome
Bombus pyrosoma	110	153	Sun et al. (2020) https://academic.oup.com/mbe/article/38/2/486/5908523	In Silico	Genome	15	18	Sun et al. (2020) https://academic.oup.com/mbe/article/38/2/486/5908523	In Silico	Genome	12	22	Sun et al. (2020) https://academic.oup.com/mbe/article/38/2/486/5908523	In Silico	Genome
Bombus sibiricus	113	152	Sun et al. (2020) https://academic.oup.com/mbe/article/38/2/486/5908523	In Silico	Genome	17	18	Sun et al. (2020) https://academic.oup.com/mbe/article/38/2/486/5908523	In Silico	Genome	13	22	Sun et al. (2020) https://academic.oup.com/mbe/article/38/2/486/5908523	In Silico	Genome
Bombus skorikovi	113	134	Sun et al. (2020) https://academic.oup.com/mbe/article/38/2/486/5908523	In Silico	Genome	12	13	Sun et al. (2020) https://academic.oup.com/mbe/article/38/2/486/5908523	In Silico	Genome	12	21	Sun et al. (2020) https://academic.oup.com/mbe/article/38/2/486/5908523	In Silico	Genome
Bombus soroeensis	115	165	Sun et al. (2020) https://academic.oup.com/mbe/article/38/2/486/5908523	In Silico	Genome	14	18	Sun et al. (2020) https://academic.oup.com/mbe/article/38/2/486/5908523	In Silico	Genome	12	22	Sun et al. (2020) https://academic.oup.com/mbe/article/38/2/486/5908523	In Silico	Genome
Bombus superbus	100	133	Sun et al. (2020) https://academic.oup.com/mbe/article/38/2/486/5908523	In Silico	Genome	15	17	Sun et al. (2020) https://academic.oup.com/mbe/article/38/2/486/5908523	In Silico	Genome	11	22	Sun et al. (2020) https://academic.oup.com/mbe/article/38/2/486/5908523	In Silico	Genome
Bombus terrestris	106	159	Sadd et al. (2015) https://link.springer.com/article/10.1186/s13059-015-0623-3	Manual curation	Genome	17	23	Sadd et al. (2015) https://link.springer.com/article/10.1186/s13059-015-0623-3	Manual curation	Genome	13	22	Sadd et al. (2015) https://link.springer.com/article/10.1186/s13059-015-0623-3	Manual curation	Genome
Bombus turneri	95	134	Sun et al. (2020) https://academic.oup.com/mbe/article/38/2/486/5908523	In Silico	Genome	12	15	Sun et al. (2020) https://academic.oup.com/mbe/article/38/2/486/5908523	In Silico	Genome	10	22	Sun et al. (2020) https://academic.oup.com/mbe/article/38/2/486/5908523	In Silico	Genome
Bombus vancouverensis nearcticus	120					16					11
Bombus vosnesenskii	125					18					12
Bombus waltoni	109	137	Sun et al. (2020) https://academic.oup.com/mbe/article/38/2/486/5908523	In Silico	Genome	12	17	Sun et al. (2020) https://academic.oup.com/mbe/article/38/2/486/5908523	In Silico	Genome	13	21	Sun et al. (2020) https://academic.oup.com/mbe/article/38/2/486/5908523	In Silico	Genome
Ceratina australensis	99					19					8
Ceratina calcarata	96					15					10
Colletes gigas	62					15					12
Dufourea novaeangliae	52	112	Karpe et al. (2017) https://www.nature.com/articles/s41598-017-11098-z	Manual curation	Genome	14					10
Eucera hamata	61					12					11
Xenoglossa pruinosa	97					12					11
Xenoglossa strenua	59					14					11
Eufriesea mexicana	84	142	Brand and Ramirez (2017) https://academic.oup.com/gbe/article/9/8/2023/4060519	In Silico	Genome	18	16	Brand and Ramirez (2017) https://academic.oup.com/gbe/article/9/8/2023/4060519	In Silico	Genome	10	9	Brand and Ramirez (2017) https://academic.oup.com/gbe/article/9/8/2023/4060519	In Silico	Genome
Euglossa dilemma	99	183	Brand et al. (2015) https://link.springer.com/article/10.1186/s12862-015-0451-9	In silico (tBLASTn)	Genome	19	13	Brand et al. (2015) https://link.springer.com/article/10.1186/s12862-015-0451-9	In silico (tBLASTn)	Genome	10	9	Brand et al. (2015) https://link.springer.com/article/10.1186/s12862-015-0451-9	In silico (tBLASTn)	Genome
Frieseomelitta varia	119	102	Freitas et al. (2020) https://link.springer.com/article/10.1186/s12864-020-06784-8	Manual curation	Genome	16	10	Freitas et al. (2020) https://link.springer.com/article/10.1186/s12864-020-06784-8	Manual curation	Genome	9	15	Freitas et al. (2020) https://link.springer.com/article/10.1186/s12864-020-06784-8	Manual curation	Genome
Habropoda laboriosa	77	151	Karpe et al. (2017) https://www.nature.com/articles/s41598-017-11098-z	Manual curation	Genome	14					12
Lasioglossum albipes	86	158	Xhou et al (2015) https://academic.oup.com/gbe/article/7/8/2407/558582	Semi-automated manual curation	Genome	15	23	Xhou et al (2015) https://academic.oup.com/gbe/article/7/8/2407/558582	Semi-automated manual curation	Genome	10
Lepidotrigona ventralis hoosana	77					8					5
Megachile rotundata	112	123	Montagne et al. (2015) https://www.sciencedirect.com/science/article/pii/S1877117314000180?casa_token=j9toNTR8TccAAAAA:jHG2wASuaXl0xAL6dg-GASkcTeJ-jWGqZPTEVlmbbUwiZKQxSQLAUGf1hwZW_N2iv9hOmTL0kyqM#bb0425	N/A	N/A	13					14
Megalopta genalis	71					15					10
Melipona quadrifasciata	107	196	Brand and Ramirez (2017) https://academic.oup.com/gbe/article/9/8/2023/4060519	In Silico	Genome	11	16	Brand and Ramirez (2017) https://academic.oup.com/gbe/article/9/8/2023/4060519	In Silico	Genome	9	10	Brand and Ramirez (2017) https://academic.oup.com/gbe/article/9/8/2023/4060519	In Silico	Genome
Melissodes bimaculata	77					15					10
Melissodes desponsus	63					13					13
Nomia melanderi	72					13					11
Osmia bicornis bicornis	128					21					16
Osmia lignaria	99					28					10
Tetragonula carbonaria	68					9					7
Tetragonula clypearis	83					8					6
Tetragonula davenporti	90					9					7
Tetragonula hockingsi	76					7					7
Tetragonula mellipes	79					9					7

[truncated: 9 more sheets: Supplementary Table S11, Supplementary Table S12, Supplementary Table S13, Supplementary Table S14, Supplementary Table S15, Supplementary Table S16, Supplementary Table S17, Supplementary Table S18, Supplementary Table S19]
